# Supplementary material for: IFNγ-inducible Gbp4 and Irgb6 contribute to experimental cerebral malaria pathology in the olfactory bulb
Source: mBio. 2025 Jul 3;16(8):e01249-25. doi: 10.1128/mbio.01249-25 (PMC12345229; doi:10.1128/mbio.01249-25)
Supplement: Supplemental Tables — Tables S1 and S2. [file mbio.01249-25-s0002.xlsx]

## Sheet: S Table 1. Day6_vs_Naive_DEG
Supplementary Table 1. Day 6 differentially expressed genes (|log2 fold-change| ≥ 1.0 and padj ≤ 0.05).					naïve				Day 6
Id	symbol	log2FoldChange	padj	GeneName	norm.Naive_No.11	norm.Naive_No.2	norm.Naive_No.3	norm.Naive_No.4	norm.Day6_No.11	norm.Day6_No.12	norm.Day6_No.15	norm.Day6_No.16
14939	Gzmb	8.727	2.14241e-37	granzyme B	1	3	1	0	826	693	492	998
14938	Gzma	8.618	3.81918e-20	granzyme A	0	1	0	0	255	285	214	289
238393	Serpina3f	7.548	1.20951e-15	serine (or cysteine) peptidase inhibitor, clade A, member 3F	1	0	0	0	92	124	98	178
12525	Cd8a	7.426	2.19305e-15	CD8 subunit alpha	1	0	0	0	119	119	91	114
628900	Serpina3i	7.345	9.84693e-15	serine (or cysteine) peptidase inhibitor, clade A, member 3I	1	0	0	0	78	94	82	175
27371	Sh2d2a	7.321	5.40649e-15	SH2 domain containing 2A	0	0	0	1	111	114	93	93
75750	Slc10a6	7.179	2.59244e-28	solute carrier family 10 (sodium/bile acid cotransporter family), member 6	1	0	0	3	222	259	163	308
20296	Ccl2	7.165	1.61538e-58	C-C motif chemokine ligand 2	1	1	4	5	320	580	503	475
18106	Cd244a	7.144	6.97735e-14	CD244 molecule A	0	0	0	0	50	49	41	87
15945	Cxcl10	7.083	4.35848e-66	C-X-C motif chemokine ligand 10	3	1	14	8	856	1072	1030	1167
73988	4930438A08Rik	6.774	1.71813e-12	RIKEN cDNA 4930438A08 gene	0	0	0	0	60	36	26	50
231507	Plac8	6.508	5.60789e-63	placenta-specific 8	3	6	4	2	363	319	351	493
104183	Chil4	6.433	2.35853e-11	chitinase-like 4	0	0	0	1	27	42	83	69
15368	Hmox1	6.432	1.3048e-153	heme oxygenase 1	89	96	74	96	5103	7749	10359	8699
246256	Fcgr4	6.323	1.03347e-44	Fc receptor, IgG, low affinity IV	2	4	4	7	312	339	374	608
241051	AA619741	6.302	1.37472e-10	PHD finger protein 19 pseudogene	0	0	0	0	49	23	14	39
12655	Chil3	6.218	1.51581e-20	chitinase-like 3	9	9	1	5	232	396	969	779
14945	Gzmk	6.189	7.90864e-11	granzyme K	1	0	0	0	39	42	38	58
20304	Ccl5	6.154	2.07518e-34	C-C motif chemokine ligand 5	2	1	3	2	160	196	211	151
20717	Serpina3m	6.151	2.62255e-10	serine (or cysteine) peptidase inhibitor, clade A, member 3M	0	0	0	0	33	24	16	36
16178	Il1r2	6.113	7.59955e-28	interleukin 1 receptor, type II	2	2	5	3	228	242	171	481
16181	Il1rn	6.059	3.02692e-10	interleukin 1 receptor antagonist	0	0	1	0	24	37	45	58
16193	Il6	6.024	3.36818e-10	interleukin 6	0	1	0	0	26	54	35	43
12477	Ctla4	6.003	3.49394e-13	cytotoxic T-lymphocyte-associated protein 4	2	1	0	0	66	89	40	108
20310	Cxcl2	5.909	2.16668e-09	C-X-C motif chemokine ligand 2	0	0	0	0	30	16	12	34
16819	Lcn2	5.907	1.12022e-105	lipocalin 2	9	11	10	7	494	482	609	725
50778	Rgs1	5.892	4.18851e-23	regulator of G-protein signaling 1	0	0	2	4	105	120	77	189
631323	Gm12250	5.882	1.22391e-35	predicted gene 12250	9	2	5	8	446	454	221	590
14469	Gbp2	5.842	3.17685e-83	guanylate binding protein 2	70	67	110	109	5880	4951	3306	7552
78826	P2ry10	5.811	1.95348e-09	purinergic receptor P2Y, G-protein coupled 10	1	0	0	0	24	37	24	52
54698	Crtam	5.806	2.37558e-12	cytotoxic and regulatory T cell molecule	2	1	0	0	86	89	43	43
54123	Irf7	5.784	2.06789e-239	interferon regulatory factor 7	24	25	49	30	1926	1612	1564	2153
58203	Zbp1	5.751	1.40538e-82	Z-DNA binding protein 1	5	5	11	11	405	373	431	654
18793	Plaur	5.737	6.01038e-58	plasminogen activator, urokinase receptor	5	3	4	6	235	266	240	290
18356	Or2v1	5.63	1.54061e-08	olfactory receptor family 2 subfamily V member 1	0	0	0	0	24	14	10	28
20292	Ccl11	5.586	1.61881e-08	C-C motif chemokine ligand 11	0	0	0	0	11	20	19	23
58217	Trem1	5.547	1.26652e-08	triggering receptor expressed on myeloid cells 1	0	1	0	0	18	25	24	45
18646	Prf1	5.543	2.92959e-08	perforin 1 (pore forming protein)	0	0	0	0	11	12	20	29
11813	Apoc2	5.516	5.37665e-08	apolipoprotein C2	0	0	0	0	6	12	27	28
12481	Cd2	5.516	1.22789e-16	CD2 antigen	1	0	2	2	85	66	58	78
17472	Gbp4	5.515	4.98022e-216	guanylate binding protein 4	29	26	32	33	1360	1173	1325	1771
14727	Lilrb4b	5.506	8.24329e-31	leukocyte immunoglobulin-like receptor, subfamily B, member 4B	10	5	5	4	155	290	418	378
56619	Clec4e	5.498	9.28131e-09	C-type lectin domain family 4, member e	0	1	1	0	19	35	66	53
60440	Iigp1	5.46	5.11378e-86	interferon inducible GTPase 1	74	73	104	85	3692	3972	2400	5434
80885	Hcar2	5.447	1.24865e-19	hydroxycarboxylic acid receptor 2	3	0	2	2	57	124	65	115
60361	Ms4a4b	5.386	5.34686e-40	membrane-spanning 4-domains, subfamily A, member 4B	1	6	2	5	171	147	147	185
64381	Ms4a8a	5.351	4.09875e-08	membrane-spanning 4-domains, subfamily A, member 8A	0	0	0	1	16	20	32	29
16365	Acod1	5.331	4.18226e-08	aconitate decarboxylase 1	1	0	1	0	14	42	72	29
622554	Majin	5.294	1.04703e-07	membrane anchored junction protein	0	0	0	0	12	14	17	16
20555	Slfn1	5.254	8.1238e-18	schlafen 1	1	1	1	3	52	79	57	127
24108	Ubd	5.229	2.7739e-10	ubiquitin D	0	0	3	0	38	43	51	36
100043885	Gm4710	5.195	1.57292e-07	predicted gene 4710	0	1	0	0	35	25	10	17
17392	Mmp3	5.194	2.69545e-07	matrix metallopeptidase 3	0	0	0	0	12	7	20	17
107765	Ankrd1	5.182	2.53026e-07	ankyrin repeat domain 1	0	0	0	0	9	14	20	12
328795	Ubash3a	5.166	2.65458e-07	ubiquitin associated and SH3 domain containing, A	0	0	0	0	18	9	12	14
225884	Gstp3	5.157	2.47226e-07	glutathione S-transferase pi 3	0	0	0	0	12	14	14	14
64380	Ms4a4c	5.155	9.09591e-21	membrane-spanning 4-domains, subfamily A, member 4C	1	1	5	2	67	56	106	131
16854	Lgals3	5.151	3.91546e-105	lectin, galactose binding, soluble 3	8	17	20	12	405	503	563	635
14728	Lilrb4a	5.146	1.04831e-37	leukocyte immunoglobulin-like receptor, subfamily B, member 4A	18	17	7	13	287	515	722	615
546546	Serpina3h	5.14	8.18498e-08	serine (or cysteine) peptidase inhibitor, clade A, member 3H	0	0	1	1	33	21	24	52
15112	Hao1	5.126	6.7144e-10	hydroxyacid oxidase 1, liver	1	1	1	0	50	36	31	39
107350	AW112010	5.123	3.5458e-94	expressed sequence AW112010	8	13	20	13	437	412	448	664
226695	Ifi205	5.089	1.08067e-52	interferon activated gene 205	8	9	4	5	172	195	252	271
17329	Cxcl9	5.088	1.93652e-07	C-X-C motif chemokine ligand 9	2	1	18	0	487	336	312	339
381308	Ifi211	5.088	6.5033e-81	interferon activated gene 211	9	14	9	11	285	342	402	472
20287	Sct	5.082	3.71133e-07	secretin	0	0	1	0	35	9	12	25
54483	Mefv	5.067	1.19922e-06	Mediterranean fever	0	0	0	0	2	19	15	21
434341	Nlrc5	5.053	7.68463e-71	NLR family, CARD domain containing 5	28	19	38	23	1184	746	743	1130
231655	Oasl1	5.051	2.53389e-45	2'-5' oligoadenylate synthetase-like 1	3	9	5	6	195	155	166	287
16185	Il2rb	5.05	6.94286e-34	interleukin 2 receptor, beta chain	2	4	7	1	140	130	105	141
75111	4930512H18Rik	5.02	9.38181e-07	RIKEN cDNA 4930512H18 gene	0	0	0	0	15	12	5	20
15439	Hp	5.018	5.24677e-19	haptoglobin	2	2	2	2	56	60	104	73
14289	Fpr2	4.996	9.68738e-11	formyl peptide receptor 2	1	1	0	2	25	29	71	50
21822	Tgtp1	4.975	4.58121e-92	T cell specific GTPase 1	67	52	85	77	2085	2100	1737	3205
15953	Ifi47	4.939	3.90839e-58	interferon gamma inducible protein 47	22	19	26	26	766	695	479	1077
69550	Bst2	4.903	5.58029e-288	bone marrow stromal cell antigen 2	48	53	69	55	1715	1594	1542	1953
667597	BC023105	4.899	1.29906e-10	interferon-inducible GTPase-like pseudogene	1	1	2	0	47	29	26	58
20288	Msr1	4.886	4.555e-22	macrophage scavenger receptor 1	5	14	9	2	154	256	273	310
20210	Saa3	4.88	1.91247e-08	serum amyloid A 3	5	0	1	0	37	45	119	76
100039796	Tgtp2	4.866	1.32514e-88	T cell specific GTPase 2	70	56	84	80	2008	2023	1656	3084
229898	Gbp5	4.865	8.54518e-191	guanylate binding protein 5	32	38	48	41	1046	1219	1014	1461
14825	Cxcl1	4.863	1.16761e-10	C-X-C motif chemokine ligand 1	0	0	0	3	35	35	36	47
15978	Ifng	4.861	1.7107e-06	interferon gamma	0	0	0	0	8	14	15	8
246746	Cd300lf	4.83	1.40639e-74	CD300 molecule like family member F	13	10	16	7	250	339	335	412
100125262	Trbc1	4.809	4.15654e-29	T cell receptor beta, constant region 1	1	0	7	5	125	98	88	122
16913	Psmb8	4.79	2.72077e-197	proteasome (prosome, macropain) subunit, beta type 8 (large multifunctional peptidase 7)	52	37	55	43	1252	1200	1148	1659
15951	Ifi204	4.785	1.36517e-91	interferon activated gene 204	15	12	16	23	388	386	514	621
21354	Tap1	4.782	2.64859e-228	transporter 1, ATP-binding cassette, sub-family B (MDR/TAP)	66	75	72	65	2052	1886	1456	2310
245126	Tarm1	4.776	2.45066e-06	T cell-interacting, activating receptor on myeloid cells 1	0	0	0	0	10	12	9	11
16007	Ccn1	4.768	1.54311e-71	cellular communication network factor 1	33	43	58	74	1249	1354	1901	1424
107526	Gimap4	4.75	1.31261e-50	GTPase, IMAP family member 4	7	12	4	4	193	187	165	179
100125263	Trbc2	4.748	7.38207e-35	T cell receptor beta, constant 2	2	1	9	5	135	122	106	153
16145	Igtp	4.747	8.18e-86	interferon gamma induced GTPase	107	102	142	128	3555	2842	2361	4535
74481	Batf2	4.739	3.23221e-24	basic leucine zipper transcription factor, ATF-like 2	5	2	3	2	94	73	76	97
17474	Clec4d	4.736	2.61911e-09	C-type lectin domain family 4, member d	1	0	2	1	11	37	52	48
72310	Nkg7	4.715	8.88269e-22	natural killer cell group 7 sequence	0	1	4	5	76	68	69	94
16641	Klrc1	4.714	3.54905e-06	killer cell lectin-like receptor subfamily C, member 1	0	0	0	0	11	9	8	12
100417831	Gvin-ps4	4.709	2.07662e-27	GTPase, very large interferon inducible, pseudogene 4	2	3	5	3	79	104	98	100
100417829	Gvin-ps2	4.708	2.06733e-27	GTPase, very large interferon inducible, pseudogene 2	2	3	5	3	79	102	98	102
546643	Ly6a2	4.697	1.40367e-06	lymphocyte antigen 6 family member A2	1	1	0	0	22	14	16	45
60533	Cd274	4.696	5.10556e-68	CD274 antigen	59	47	57	52	1604	1411	876	1918
246730	Oas1a	4.693	9.65286e-94	2'-5' oligoadenylate synthetase 1A	14	8	17	17	380	346	331	435
14283	Fosl1	4.688	2.54147e-06	fos-like antigen 1	1	0	0	0	10	19	10	23
545384	Ifi214	4.674	1.10619e-06	interferon activated gene 214	0	2	0	0	21	27	16	29
20715	Serpina3g	4.658	2.94692e-36	serine (or cysteine) peptidase inhibitor, clade A, member 3G	7	4	5	6	99	147	219	149
14058	F10	4.635	4.49321e-13	coagulation factor X	0	1	3	2	30	31	82	62
16878	Lif	4.629	3.11467e-46	leukemia inhibitory factor	10	9	3	7	137	167	213	199
14468	Gbp2b	4.6	9.94522e-08	guanylate binding protein 2b	0	0	2	1	17	29	19	44
55932	Gbp3	4.597	8.58604e-46	guanylate binding protein 3	79	85	133	134	3103	2635	1601	3712
626578	Gbp10	4.594	1.17122e-52	guanylate-binding protein 10	112	100	164	127	3248	2886	1933	4667
246190	Otoa	4.573	8.30926e-08	otoancorin	1	1	1	0	37	20	18	31
665306	3930402G23Rik	4.57	7.81196e-11	RIKEN cDNA 3930402G23 gene	1	1	1	2	30	54	37	27
226691	Ifi207	4.562	3.70184e-83	interferon activated gene 207	21	10	15	20	287	397	468	464
100124677	Trbv13-3	4.561	7.68206e-06	T cell receptor beta, variable 13-3	0	0	0	0	7	9	10	10
16912	Psmb9	4.556	1.51881e-98	proteasome (prosome, macropain) subunit, beta type 9 (large multifunctional peptidase 2)	24	10	22	22	481	438	383	590
20737	Spn	4.537	2.35286e-21	sialophorin	6	3	3	0	85	75	57	81
16174	Il18rap	4.53	2.94663e-12	interleukin 18 receptor accessory protein	1	1	3	1	43	47	27	47
236312	Ifi209	4.53	2.14969e-40	interferon activated gene 209	3	8	11	7	111	190	170	221
53608	Map3k6	4.527	5.4865e-105	mitogen-activated protein kinase kinase kinase 6	17	23	19	21	477	440	376	567
622127	Cyp3a57	4.51	1.78665e-05	cytochrome P450, family 3, subfamily a, polypeptide 57	0	0	0	0	11	10	1	17
226040	Tmem252	4.505	7.87555e-38	transmembrane protein 252	4	5	4	13	124	147	153	229
21816	Tgm1	4.502	3.38469e-21	transglutaminase 1, K polypeptide	3	1	5	5	51	125	142	64
58185	Rsad2	4.491	1.42259e-56	radical S-adenosyl methionine domain containing 2	36	47	46	40	1091	848	643	1391
74568	Mlkl	4.463	5.24506e-25	mixed lineage kinase domain-like	5	4	5	2	93	65	84	125
231932	Gimap7	4.462	1.47847e-07	GTPase, IMAP family member 7	1	0	2	0	23	23	22	30
66607	Ms4a4d	4.457	7.76965e-06	membrane-spanning 4-domains, subfamily A, member 4D	1	0	0	0	17	8	10	17
100702	Gbp6	4.45	1.60091e-55	guanylate binding protein 6	229	217	313	285	6125	5455	3574	8644
23960	Oas1g	4.45	2.33181e-62	2'-5' oligoadenylate synthetase 1G	9	8	17	10	249	224	212	313
73435	Tex35	4.444	2.09209e-10	testis expressed 35	2	1	2	0	38	37	24	36
20556	Slfn2	4.442	2.59667e-76	schlafen 2	16	15	15	22	276	372	369	512
20293	Ccl12	4.428	1.01141e-19	C-C motif chemokine ligand 12	10	6	6	9	76	227	274	199
15944	Irgm1	4.384	3.81184e-269	immunity-related GTPase family M member 1	229	207	261	240	5226	4978	3734	5806
83408	Gimap3	4.381	4.31231e-17	GTPase, IMAP family member 3	3	2	3	2	47	57	50	72
12182	Bst1	4.355	1.04845e-12	bone marrow stromal cell antigen 1	1	3	3	0	35	34	49	48
68774	Ms4a6d	4.346	4.56861e-66	membrane-spanning 4-domains, subfamily A, member 6D	12	14	17	20	241	273	404	418
20343	Sell	4.34	1.01684e-14	selectin, lymphocyte	3	4	0	2	36	36	66	89
666907	Ms4a4a	4.31	1.35471e-17	membrane-spanning 4-domains, subfamily A, member 4A	0	5	3	3	50	43	82	82
20303	Ccl4	4.307	9.84141e-21	C-C motif chemokine ligand 4	2	3	5	3	53	100	74	65
634650	Gbp11	4.306	1.75767e-53	guanylate binding protein 11	9	13	12	13	222	210	188	345
240327	Iigp1c	4.29	3.29301e-68	interferon inducible GTPase 1C	18	12	22	18	354	381	230	449
100038947	Sirpb1c	4.285	7.52719e-08	signal-regulatory protein beta 1C	1	2	1	0	13	23	49	24
236451	Phf11b	4.28	1.31359e-32	PHD finger protein 11B	4	8	6	4	114	96	101	138
20716	Serpina3n	4.277	3.09732e-81	serine (or cysteine) peptidase inhibitor, clade A, member 3N	331	342	531	404	7179	6631	7762	10429
240921	NA	4.274	1.43973e-17	NA	2	3	4	2	35	71	68	75
668101	Sirpb1b	4.272	1.13329e-05	signal-regulatory protein beta 1B	0	1	1	0	12	12	34	16
99899	Ifi44	4.272	1.63672e-22	interferon-induced protein 44	6	14	20	12	338	246	152	380
72373	Psca	4.252	5.03389e-08	prostate stem cell antigen	0	1	2	1	22	23	40	18
320377	9330175E14Rik	4.25	2.11517e-05	RIKEN cDNA 9330175E14 gene	0	1	0	0	12	12	6	18
229323	Gpr171	4.226	1.47372e-05	G protein-coupled receptor 171	0	0	0	2	19	19	7	26
623121	Ifi213	4.223	1.34338e-12	interferon activated gene 213	1	0	5	2	31	34	51	53
258783	Or8b53	4.216	2.42123e-09	olfactory receptor family 8 subfamily B member 53	3	0	2	0	29	34	25	28
12511	Cd6	4.203	1.09469e-14	CD6 antigen	5	0	2	2	64	60	33	44
20295	Ccl17	4.203	9.35358e-28	C-C motif chemokine ligand 17	8	9	4	2	88	145	77	124
227929	Cytip	4.196	8.63861e-31	cytohesin 1 interacting protein	10	8	6	3	143	111	83	181
22695	Zfp36	4.192	8.50011e-34	zinc finger protein 36	38	58	49	44	859	623	667	1518
20306	Ccl7	4.187	3.45836e-18	C-C motif chemokine ligand 7	2	2	1	7	49	74	53	72
433470	AA467197	4.181	2.39701e-14	expressed sequence AA467197	3	2	1	2	43	41	52	44
328833	Treml2	4.18	8.2257e-38	triggering receptor expressed on myeloid cells-like 2	5	9	8	5	127	117	143	117
76074	Gbp8	4.168	2.13732e-48	guanylate-binding protein 8	10	10	10	12	185	162	162	262
13011	Cst7	4.166	1.01925e-23	cystatin F (leukocystatin)	5	2	4	5	67	74	76	95
12500	Cd3d	4.149	3.28259e-16	CD3 antigen, delta polypeptide	0	2	4	4	54	44	50	60
21926	Tnf	4.142	1.05672e-07	tumor necrosis factor	1	0	1	2	26	25	27	15
23962	Oasl2	4.112	1.72273e-173	2'-5' oligoadenylate synthetase-like 2	91	97	154	140	2234	2027	1747	2453
20132	Rrh	4.11	4.19483e-11	retinal pigment epithelium derived rhodopsin homolog	1	1	2	2	37	43	35	24
13025	Ctla2b	4.106	9.84344e-54	cytotoxic T lymphocyte-associated protein 2 beta	10	14	14	14	175	243	198	304
74748	Slamf8	4.09	5.55277e-17	SLAM family member 8	0	3	6	2	57	76	60	41
12503	Cd247	4.084	2.91778e-12	CD247 antigen	2	0	3	2	36	35	35	45
100862174	NA	4.072	2.28637e-07	NA	1	0	3	0	33	19	17	22
56066	Cxcl11	4.068	5.84537e-05	chemokine (C-X-C motif) ligand 11	0	0	1	0	3	7	20	16
72401	Slc43a1	4.053	3.64099e-31	solute carrier family 43, member 1	6	4	8	12	169	115	84	172
231646	Myo1h	4.03	1.50979e-09	myosin 1H	1	0	3	2	24	27	37	29
100101484	Trac	4.015	7.99663e-19	T cell receptor alpha constant	4	2	4	3	61	65	54	55
17133	Maff	4.008	1.20205e-74	v-maf musculoaponeurotic fibrosarcoma oncogene family, protein F (avian)	17	12	14	27	308	287	252	319
12507	Cd5	3.992	3.14936e-07	CD5 antigen	0	1	2	1	24	27	16	19
18413	Osm	3.973	2.6816e-08	oncostatin M	3	1	2	0	34	15	16	53
241633	Atp8b4	3.946	3.09593e-10	ATPase, class I, type 8B, member 4	2	0	3	2	25	30	31	38
12702	Socs3	3.931	8.44748e-86	suppressor of cytokine signaling 3	51	53	40	36	523	665	599	997
16161	Il12rb1	3.928	2.43396e-32	interleukin 12 receptor, beta 1	4	3	15	7	133	98	132	116
27007	Klrk1	3.924	5.42519e-14	killer cell lectin-like receptor subfamily K, member 1	2	2	3	3	47	53	29	49
18414	Osmr	3.919	4.0789e-157	oncostatin M receptor	96	96	87	108	1067	1529	1643	1681
12051	Bcl3	3.916	6.10758e-21	B cell leukemia/lymphoma 3	7	4	6	1	58	74	66	98
100503190	Gm19585	3.915	4.43179e-05	predicted gene, 19585	0	2	0	0	17	20	10	11
100124674	Trbv12-2	3.913	0.000109133	T cell receptor beta, variable 12-2	0	0	0	0	9	6	6	6
269346	Slc28a2	3.904	3.77539e-12	solute carrier family 28 (sodium-coupled nucleoside transporter), member 2	6	1	0	3	55	21	45	59
20128	Trim30a	3.902	1.25781e-89	tripartite motif-containing 30A	31	45	46	47	622	584	491	898
20558	Slfn4	3.9	1.28032e-07	schlafen 4	13	5	6	0	78	83	137	194
667277	C1rb	3.896	2.03058e-43	complement component 1, r subcomponent B	10	14	10	12	222	126	159	190
23833	Cd52	3.886	6.84792e-79	CD52 antigen	29	33	22	21	322	335	495	420
13024	Ctla2a	3.882	2.83166e-259	cytotoxic T lymphocyte-associated protein 2 alpha	106	143	128	119	1818	1888	1605	2033
17857	Mx1	3.877	3.20313e-76	MX dynamin-like GTPase 1	33	23	21	32	492	349	316	486
50909	C1ra	3.871	2.12016e-81	complement component 1, r subcomponent A	23	38	26	29	535	324	392	476
12768	Ccr1	3.847	2.24225e-25	C-C motif chemokine receptor 1	13	10	6	9	81	144	103	253
236573	Gbp9	3.845	6.32185e-106	guanylate-binding protein 9	53	77	66	71	1007	870	719	1307
12266	C3	3.843	1.06418e-37	complement component 3	6	15	15	7	204	112	181	152
69774	Ms4a6b	3.839	9.38986e-50	membrane-spanning 4-domains, subfamily A, member 6B	19	17	18	18	213	177	350	329
14744	Gpr65	3.83	2.72744e-25	G-protein coupled receptor 65	5	9	5	5	73	82	82	122
30051	Spdef	3.824	7.39134e-27	SAM pointed domain containing ets transcription factor	8	6	6	3	100	97	77	81
22271	Upp1	3.819	1.57997e-40	uridine phosphorylase 1	13	11	8	10	113	147	174	175
12515	Cd69	3.81	1.17349e-06	CD69 antigen	1	1	1	1	14	19	25	19
320321	9430077A04Rik	3.798	0.000183844	RIKEN cDNA 9430077A04 gene	0	0	0	0	9	8	1	9
21857	Timp1	3.792	6.51338e-58	tissue inhibitor of metalloproteinase 1	23	18	16	20	187	294	341	290
71775	Inhca	3.791	4.09875e-08	inhibitor of carbonic anhydrase	4	2	0	0	34	28	15	26
219131	Phf11a	3.776	4.17169e-17	PHD finger protein 11A	6	4	4	2	55	41	60	72
100124680	Trbv16	3.773	0.000172431	T cell receptor beta, variable 16	0	0	0	0	7	3	6	9
232431	Gprc5a	3.772	8.13592e-11	G protein-coupled receptor, family C, group 5, member A	3	1	1	5	52	23	24	66
16643	Klrd1	3.766	1.69659e-06	killer cell lectin-like receptor, subfamily D, member 1	0	1	2	1	13	21	22	19
100033459	Ifi208	3.739	7.71814e-25	interferon activated gene 208	5	3	7	7	69	75	95	94
100038882	Isg15	3.739	1.93737e-35	ISG15 ubiquitin-like modifier	39	60	75	82	962	833	605	1181
219132	Phf11d	3.736	1.57031e-40	PHD finger protein 11D	12	17	11	10	186	141	129	221
57248	Ly6i	3.732	1.61453e-05	lymphocyte antigen 6 family member I	0	1	2	0	13	14	23	13
15018	H2-Q7	3.726	3.70398e-162	histocompatibility 2, Q region locus 7	56	50	70	55	718	744	875	746
100862027	NA	3.724	6.94281e-07	NA	1	0	5	11	85	71	54	113
19124	Procr	3.713	8.75761e-28	protein C receptor, endothelial	8	8	5	7	90	74	123	104
57875	Angptl4	3.711	2.02625e-48	angiopoietin-like 4	101	124	135	131	1472	1733	1104	2325
319269	A130040M12Rik	3.708	1.28305e-27	RIKEN cDNA A130040M12 gene	256	335	305	553	5512	4222	3458	6861
100043314	Tigit	3.692	7.19592e-13	T cell immunoreceptor with Ig and ITIM domains	3	1	2	5	47	43	28	46
100861934	NA	3.691	3.62836e-05	NA	1	1	0	1	21	15	26	3
12257	Tspo	3.69	1.93511e-96	translocator protein	28	34	30	31	365	364	419	478
246177	Myo1g	3.69	4.34943e-29	myosin IG	16	5	4	7	99	104	136	97
68395	H2-Q8	3.689	1.60148e-58	histocompatibility 2, Q region locus 8	18	10	18	16	221	193	213	190
213393	Depp1	3.683	7.44693e-19	DEPP1 autophagy regulator	3	1	6	9	52	63	98	72
76933	Ifi27l2a	3.676	1.37086e-36	interferon, alpha-inducible protein 27 like 2A	30	54	79	60	716	613	705	951
74732	Stx11	3.673	2.80263e-20	syntaxin 11	4	5	3	7	61	76	54	80
319446	Dpep2	3.665	2.35758e-09	dipeptidase 2	2	1	2	3	20	19	53	38
18787	Serpine1	3.659	1.16322e-59	serine (or cysteine) peptidase inhibitor, clade E, member 1	22	26	22	27	232	286	297	425
22410	Wnt10b	3.646	2.13294e-87	wingless-type MMTV integration site family, member 10B	45	22	39	32	466	525	384	392
108670	Epsti1	3.644	3.16069e-48	epithelial stromal interaction 1	16	17	15	16	221	183	151	256
12044	Bcl2a1a	3.642	2.49255e-30	B cell leukemia/lymphoma 2 related protein A1a	8	11	7	7	79	119	113	122
100502743	NA	3.638	0.000121651	NA	0	1	1	0	19	7	10	14
66141	Ifitm3	3.636	9.60391e-138	interferon induced transmembrane protein 3	177	180	226	225	2208	2181	2328	3451
20400	Sh2d1a	3.635	0.000171224	SH2 domain containing 1A	1	0	0	0	11	7	8	8
56047	Msln	3.634	3.89762e-57	mesothelin	14	15	21	18	232	185	198	254
56532	Ripk3	3.632	8.51848e-16	receptor-interacting serine-threonine kinase 3	5	4	5	2	88	45	40	58
17750	Mt2	3.622	2.23104e-223	metallothionein 2	1030	874	959	1117	10077	12737	11530	14981
100503518	Gm11827	3.609	4.48747e-10	predicted gene 11827	2	2	2	3	41	27	18	49
210757	Themis	3.609	5.37828e-06	thymocyte selection associated	0	0	3	1	15	21	15	17
74400	Zfp819	3.608	0.000127658	zinc finger protein 819	0	2	0	0	8	15	12	14
18733	Pirb	3.599	1.80796e-35	paired Ig-like receptor B	18	16	13	12	135	126	221	257
16633	Klra2	3.589	9.45659e-13	killer cell lectin-like receptor, subfamily A, member 2	2	4	3	4	39	24	55	60
15894	Icam1	3.587	1.1138e-82	intercellular adhesion molecule 1	33	48	46	34	382	558	597	437
67775	Rtp4	3.569	8.0169e-29	receptor transporter protein 4	29	29	65	56	484	550	463	741
276950	Slfn8	3.567	1.1046e-54	schlafen 8	16	24	31	33	314	302	229	423
215001	Wfikkn1	3.565	4.33005e-12	WAP, FS, Ig, KU, and NTR-containing protein 1	2	3	5	3	64	41	66	20
234311	Ddx60	3.565	2.97941e-56	DExD/H box helicase 60	20	40	41	36	422	336	309	582
12502	Cd3g	3.563	1.65817e-11	CD3 antigen, gamma polypeptide	1	3	5	2	37	35	29	39
57435	Plin4	3.551	3.83788e-58	perilipin 4	28	14	48	28	410	281	405	343
14793	Cdca3	3.539	1.96036e-24	cell division cycle associated 3	5	9	7	6	95	79	69	81
237887	Slfn10-ps	3.525	1.04603e-11	schlafen 10, pseudogene	3	0	3	5	33	39	32	43
65221	Slc15a3	3.519	2.76983e-57	solute carrier family 15, member 3	26	15	24	23	194	270	314	269
387156	Mir138-1	3.518	9.1358e-06	microRNA 138-1	2	1	0	1	12	22	12	18
12273	C5ar1	3.515	4.1571e-24	complement component 5a receptor 1	4	11	10	4	68	86	88	102
78754	Galnt15	3.507	2.28882e-09	polypeptide N-acetylgalactosaminyltransferase 15	0	9	7	15	114	108	113	89
15959	Ifit3	3.502	3.76414e-38	interferon-induced protein with tetratricopeptide repeats 3	291	329	453	486	4759	3720	3485	6343
16428	Itk	3.492	6.36271e-16	IL2 inducible T cell kinase	4	5	5	4	83	42	42	64
327957	Scimp	3.478	0.000200593	SLP adaptor and CSK interacting membrane protein	0	0	0	2	10	12	8	17
12526	Cd8b1	3.477	1.60582e-21	CD8 subunit beta 1	5	8	9	4	95	63	63	81
13730	Emp1	3.476	1.13419e-109	epithelial membrane protein 1	44	40	32	39	399	444	428	466
21345	Tagln	3.474	3.54478e-129	transgelin	96	101	77	86	828	963	1258	988
110557	H2-Q6	3.469	8.53565e-114	histocompatibility 2, Q region locus 6	41	43	58	38	479	478	567	497
14972	H2-K1	3.46	4.33239e-274	histocompatibility 2, K1, K region	518	534	639	526	5512	5615	6905	6493
73656	Ms4a6c	3.458	2.31365e-78	membrane-spanning 4-domains, subfamily A, member 6C	50	32	40	41	388	375	580	491
12047	Bcl2a1d	3.447	1.02462e-33	B cell leukemia/lymphoma 2 related protein A1d	10	10	10	13	95	125	130	140
20305	Ccl6	3.442	1.43429e-38	C-C motif chemokine ligand 6	26	23	15	22	149	200	290	325
666926	Gm8369	3.441	0.000291679	predicted gene 8369	0	0	0	1	7	7	8	9
85031	Pla1a	3.438	9.0609e-48	phospholipase A1 member A	25	30	20	17	290	181	221	320
100415914	Gm12505	3.437	2.99453e-27	predicted gene 12505	13	4	11	18	169	109	91	167
228993	Slc17a9	3.435	4.14795e-23	solute carrier family 17, member 9	13	4	10	7	106	137	61	94
671535	Parp10	3.426	2.52311e-76	poly (ADP-ribose) polymerase family, member 10	45	42	37	35	465	389	333	542
791378	Gm10280	3.409	6.36447e-05	predicted gene 10280	1	1	1	0	15	10	12	13
68794	Flnc	3.408	7.98468e-157	filamin C, gamma	66	80	66	67	706	680	773	811
16859	Lgals9	3.403	7.48597e-131	lectin, galactose binding, soluble 9	115	79	88	109	1087	964	882	1242
394432	Ugt1a7c	3.402	3.28908e-24	UDP glucuronosyltransferase 1 family, polypeptide A7C	8	10	7	6	82	70	106	80
100038909	Pira12	3.4	5.54625e-17	paired-Ig-like receptor A12	5	6	6	4	46	45	79	78
15930	Ido1	3.396	5.82937e-06	indoleamine 2,3-dioxygenase 1	2	0	0	3	18	19	7	38
270152	Jaml	3.396	6.01848e-09	junction adhesion molecule like	2	4	1	2	24	24	26	33
12010	B2m	3.392	9.37084e-269	beta-2 microglobulin	1189	1184	1266	1166	11192	11809	12243	15438
16408	Itgal	3.384	9.17264e-44	integrin alpha L	17	14	20	12	162	136	189	180
64899	Lpin3	3.384	3.95084e-33	lipin 3	16	10	8	9	114	119	126	102
394435	Ugt1a6b	3.374	0.000251542	UDP glucuronosyltransferase 1 family, polypeptide A6B	1	0	1	0	8	14	9	13
94284	Ugt1a6a	3.37	4.90938e-10	UDP glucuronosyltransferase 1 family, polypeptide A6A	3	2	2	3	23	37	28	36
20307	Ccl8	3.353	2.82087e-08	C-C motif chemokine ligand 8	0	4	4	1	27	16	33	29
12363	Casp4	3.349	9.4963e-25	caspase 4, apoptosis-related cysteine peptidase	11	6	7	7	69	97	83	95
24110	Usp18	3.346	5.82023e-44	ubiquitin specific peptidase 18	20	30	41	29	328	243	231	450
84112	Sucnr1	3.343	0.000519833	succinate receptor 1	0	0	0	0	4	10	3	5
16362	Irf1	3.328	3.39738e-99	interferon regulatory factor 1	96	123	111	123	1157	1117	834	1495
12299	Cacng1	3.326	0.000410325	calcium channel, voltage-dependent, gamma subunit 1	0	1	0	0	12	5	7	7
70701	Nipal1	3.318	7.09854e-06	NIPA-like domain containing 1	2	2	0	1	17	10	17	21
223672	Apol9a	3.314	1.21322e-28	apolipoprotein L 9a	13	12	7	15	130	97	95	163
12475	Cd14	3.311	1.79749e-14	CD14 antigen	37	22	24	25	176	290	186	515
17345	Mki67	3.308	2.82226e-86	antigen identified by monoclonal antibody Ki 67	46	44	27	42	445	375	352	423
242235	Lrit3	3.303	4.64949e-05	leucine-rich repeat, immunoglobulin-like and transmembrane domains 3	0	1	3	0	18	23	7	11
327959	Xaf1	3.296	1.34594e-130	XIAP associated factor 1	77	75	91	76	761	751	706	954
71898	Apol9b	3.283	4.53265e-30	apolipoprotein L 9b	15	15	5	16	137	114	100	163
246728	Oas2	3.278	1.75627e-33	2'-5' oligoadenylate synthetase 2	15	12	16	10	110	120	129	170
15109	Hal	3.276	0.000559356	histidine ammonia lyase	0	0	1	0	4	2	7	21
232345	A2m	3.275	2.38672e-126	alpha-2-macroglobulin	118	121	107	130	1040	1046	1498	1076
12984	Csf2rb2	3.273	1.15815e-34	colony stimulating factor 2 receptor, beta 2, low-affinity (granulocyte-macrophage)	21	11	26	12	128	155	208	204
76905	Lrg1	3.268	3.12884e-09	leucine-rich alpha-2-glycoprotein 1	1	1	6	4	24	25	32	65
100504344	Gm20186	3.261	4.37256e-20	predicted gene, 20186	72	84	85	157	1158	872	637	1403
12045	Bcl2a1b	3.258	4.72851e-34	B cell leukemia/lymphoma 2 related protein A1b	12	12	14	26	115	167	165	189
667370	Ifit3b	3.257	1.93737e-35	interferon-induced protein with tetratricopeptide repeats 3B	203	264	313	348	2997	2294	2049	3810
668128	Gvin-ps5	3.255	2.3574e-12	GTPase, very large interferon inducible, pseudogene 5	6	5	4	2	32	42	37	70
15957	Ifit1	3.249	1.60909e-31	interferon-induced protein with tetratricopeptide repeats 1	112	101	152	175	1426	1226	881	1801
622459	Gm12216	3.245	1.98118e-07	predicted gene 12216	1	3	4	0	18	22	24	25
16186	Il2rg	3.243	1.63616e-30	interleukin 2 receptor, gamma chain	16	9	10	12	115	89	137	120
18725	Pira2	3.233	1.18163e-16	paired-Ig-like receptor A2	7	6	7	4	51	43	80	74
56774	Slc6a14	3.226	0.000534157	solute carrier family 6 (neurotransmitter transporter), member 14	0	0	0	1	11	10	5	4
12501	Cd3e	3.213	1.02794e-06	CD3 antigen, epsilon polypeptide	2	1	1	2	25	22	16	15
11846	Arg1	3.205	2.68717e-05	arginase, liver	1	0	2	2	6	16	27	14
279572	Tlr13	3.199	2.31855e-64	toll-like receptor 13	29	31	35	31	240	285	359	303
104816	Aspg	3.198	3.56041e-88	asparaginase	90	56	76	61	544	585	753	757
18587	Pde6b	3.195	4.77331e-08	phosphodiesterase 6B, cGMP, rod receptor, beta polypeptide	2	2	4	2	39	27	18	19
17831	Muc2	3.193	2.44828e-14	mucin 2	3	13	7	2	81	44	55	57
77594	4930552P12Rik	3.19	3.85542e-07	RIKEN cDNA 4930552P12 gene	1	3	4	0	21	16	25	24
100270744	Btbd18	3.188	1.66236e-05	BTB domain containing 18	2	0	0	2	15	14	16	16
12983	Csf2rb	3.188	3.34444e-53	colony stimulating factor 2 receptor, beta, low-affinity (granulocyte-macrophage)	26	25	26	26	194	212	272	285
630294	H2-T25	3.178	1.01754e-127	histocompatibility-2, T region locus 25	54	71	65	67	584	556	563	646
19073	Srgn	3.165	9.60188e-86	serglycin	103	122	82	88	709	857	825	1173
23961	Oas1b	3.162	4.58619e-35	2'-5' oligoadenylate synthetase 1B	20	13	25	10	162	153	121	181
170743	Tlr7	3.158	7.42999e-98	toll-like receptor 7	47	48	39	48	370	414	430	434
19039	Lgals3bp	3.156	7.68398e-128	lectin, galactoside-binding, soluble, 3 binding protein	152	167	208	133	1717	1301	1352	1555
67639	4930474N09Rik	3.154	5.23589e-09	RIKEN cDNA 4930474N09 gene	4	2	2	3	23	31	22	41
16822	Lcp2	3.152	9.17158e-76	lymphocyte cytosolic protein 2	33	48	45	42	311	407	370	440
53314	Batf	3.151	2.25604e-10	basic leucine zipper transcription factor, ATF-like	4	3	4	2	37	25	28	41
72054	Cyp4f18	3.151	2.17888e-14	cytochrome P450, family 4, subfamily f, polypeptide 18	5	8	5	7	44	52	97	44
12609	Cebpd	3.146	1.053e-110	CCAAT/enhancer binding protein delta	78	96	121	113	790	886	882	1099
22436	Xdh	3.142	8.30971e-52	xanthine dehydrogenase	38	38	42	56	376	288	351	554
229900	Gbp7	3.139	1.95047e-38	guanylate binding protein 7	143	139	161	157	1326	1263	913	1943
237886	Slfn9	3.135	4.74e-20	schlafen 9	10	6	5	20	104	96	66	130
80879	Slc16a3	3.123	2.58622e-26	solute carrier family 16 (monocarboxylic acid transporters), member 3	10	15	15	13	78	118	130	161
20732	Spint1	3.119	1.24176e-18	serine protease inhibitor, Kunitz type 1	10	12	8	5	54	89	66	108
100040462	Mndal	3.114	1.98713e-35	myeloid nuclear differentiation antigen like	14	13	15	15	117	117	137	132
382062	AB124611	3.114	4.36685e-26	cDNA sequence AB124611	16	15	8	13	89	92	152	137
14102	Fas	3.113	6.19266e-27	Fas cell surface death receptor	7	9	11	19	92	114	100	115
20877	Aurkb	3.112	8.67525e-10	aurora kinase B	2	3	5	3	35	29	22	43
668108	Gvin-ps3	3.106	2.981e-19	GTPase, very large interferon inducible, pseudogene 3	14	20	5	10	73	112	87	164
69318	Fam24b	3.105	8.78864e-05	family with sequence similarity 24 member B	2	0	2	0	8	19	15	11
19354	Rac2	3.103	2.62041e-67	Rac family small GTPase 2	55	61	44	27	354	389	452	418
14964	H2-D1	3.093	0	histocompatibility 2, D region locus 1	474	471	517	476	4050	4060	4363	4121
381417	Slc28a2b	3.093	0.000351683	solute carrier family 28 member 2b	0	0	0	2	15	2	17	14
54396	Irgm2	3.09	6.54482e-24	immunity-related GTPase family M member 2	111	103	168	159	1125	1114	802	1795
14191	Fgr	3.089	4.88466e-08	FGR proto-oncogene, Src family tyrosine kinase	5	0	5	2	15	22	46	39
21679	Tead4	3.086	2.51871e-06	TEA domain family member 4	0	8	1	0	20	24	22	19
73804	Kif2c	3.077	3.71798e-11	kinesin family member 2C	5	3	3	5	35	49	26	40
22228	Ucp2	3.076	4.91417e-168	uncoupling protein 2 (mitochondrial, proton carrier)	303	328	299	306	3161	2226	2367	2717
18729	Pira6	3.075	2.60441e-07	paired-Ig-like receptor A6	3	3	1	2	19	20	20	28
232409	Clec2e	3.066	8.50547e-05	C-type lectin domain family 2, member e	3	0	1	1	7	13	8	34
246727	Oas3	3.065	8.80246e-21	2'-5' oligoadenylate synthetase 3	7	10	9	9	75	57	93	83
606736	C920009B18Rik	3.065	0.000737082	RIKEN cDNA C920009B18 gene	0	0	0	1	4	9	8	7
19773	Rln1	3.062	4.41621e-06	relaxin 1	0	2	2	2	16	17	12	25
16427	Itih4	3.053	1.89424e-07	inter alpha-trypsin inhibitor, heavy chain 4	3	3	0	3	23	34	19	19
64095	Gpr35	3.04	1.79052e-18	G protein-coupled receptor 35	18	10	10	10	68	94	78	171
12766	Cxcr3	3.033	3.43033e-07	C-X-C motif chemokine receptor 3	1	1	3	4	21	28	14	30
353346	Gpr141	3.032	9.59337e-08	G protein-coupled receptor 141	3	5	4	1	17	16	48	40
434223	Gvin3	3.031	4.74622e-26	GTPase, very large interferon inducible, family member 3	19	14	17	10	105	126	95	179
209387	Trim30d	3.027	1.50244e-42	tripartite motif-containing 30D	29	30	36	53	310	265	242	437
14602	Ghrhr	3.026	0.000112043	growth hormone releasing hormone receptor	0	1	2	1	14	12	8	16
218977	Dlgap5	3.023	3.56489e-12	DLG associated protein 5	5	4	4	5	40	32	40	47
380732	Milr1	3.018	1.56081e-11	mast cell immunoglobulin like receptor 1	3	5	5	4	31	35	46	40
20849	Stat4	3.007	2.12095e-08	signal transducer and activator of transcription 4	2	1	2	7	27	27	23	44
12235	Bub1	3.001	1.22671e-07	BUB1, mitotic checkpoint serine/threonine kinase	0	3	5	2	32	34	14	28
56460	Pkp3	2.998	0.000296738	plakophilin 3	0	2	1	0	12	8	10	13
381058	Unc93a	2.997	0.000149531	unc-93 homolog A	1	2	1	0	14	19	5	14
80782	Klrb1b	2.997	3.36672e-05	killer cell lectin-like receptor subfamily B member 1B	0	1	2	2	9	16	10	28
50908	C1s1	2.992	1.23719e-29	complement component 1, s subcomponent 1	19	32	31	19	282	125	181	236
382003	NA	2.991	0.000130368	NA	1	1	1	1	18	9	8	13
20278	Scnn1g	2.98	0.000886565	sodium channel, nonvoltage-gated 1 gamma	0	0	1	0	6	3	8	9
240411	Loxhd1	2.98	7.30869e-08	lipoxygenase homology domains 1	1	3	6	2	42	25	16	30
620913	Gm12185	2.977	1.20575e-10	predicted gene 12185	5	3	3	8	51	36	24	60
223650	Eppk1	2.967	2.11106e-08	epiplakin 1	1	3	5	2	36	25	20	28
100862184	NA	2.964	3.33063e-07	NA	5	1	2	2	25	19	19	26
58218	Trem3	2.952	0.00114927	triggering receptor expressed on myeloid cells 3	0	0	0	0	3	5	3	9
15186	Hdc	2.943	1.57188e-17	histidine decarboxylase	6	4	10	15	67	74	58	96
18726	Lilra6	2.943	1.54601e-06	leukocyte immunoglobulin-like receptor, subfamily A (with TM domain), member 6	9	2	0	1	22	14	34	40
244183	Trim30b	2.942	0.000148451	tripartite motif-containing 30B	1	2	1	0	10	13	9	16
93746	Gprc5d	2.939	0.00113691	G protein-coupled receptor, family C, group 5, member D	0	0	0	0	4	5	6	5
65972	Ifi30	2.938	1.60048e-77	interferon gamma inducible protein 30	60	81	84	60	485	463	602	645
224840	Treml4	2.937	0.00116431	triggering receptor expressed on myeloid cells-like 4	0	0	0	0	6	2	5	6
13058	Cybb	2.935	1.01884e-29	cytochrome b-245, beta polypeptide	23	28	20	27	125	197	286	167
71624	4833411C07Rik	2.933	3.01333e-06	RIKEN cDNA 4833411C07 gene	1	1	7	0	25	13	27	26
171530	Ucn2	2.929	2.51299e-09	urocortin 2	4	5	5	2	27	36	22	54
76131	Depdc1a	2.929	3.47902e-05	DEP domain containing 1a	0	2	1	2	21	16	8	15
17394	Mmp8	2.916	0.000167292	matrix metallopeptidase 8	4	8	0	1	16	24	48	60
16414	Itgb2	2.901	9.18524e-87	integrin beta 2	77	75	82	86	523	515	665	724
434246	Trim72	2.893	4.51182e-14	tripartite motif-containing 72	10	3	11	8	76	90	36	58
665828	Gm10654	2.893	1.12527e-53	predicted gene 10654	28	29	25	31	227	217	222	193
12258	Serping1	2.89	4.10238e-140	serine (or cysteine) peptidase inhibitor, clade G, member 1	401	395	316	391	2717	2357	2756	3383
14131	Fcgr3	2.887	1.4041e-93	Fc receptor, IgG, low affinity III	210	153	177	193	1052	1316	1412	1705
21973	Top2a	2.886	1.7781e-45	topoisomerase (DNA) II alpha	29	22	24	32	204	185	180	243
14917	Gucy2c	2.885	2.01588e-07	guanylate cyclase 2c	4	2	4	2	22	17	22	38
216984	Evi2b	2.88	4.67613e-28	ecotropic viral integration site 2b	15	13	17	12	89	112	114	122
110454	Ly6a	2.87	3.12091e-102	lymphocyte antigen 6 family member A	148	179	160	163	1074	968	1482	1265
24088	Tlr2	2.866	8.70705e-50	toll-like receptor 2	26	25	41	37	205	271	266	231
100042856	Gvin2	2.864	3.64962e-54	GTPase, very large interferon inducible, family member 2	91	110	101	90	512	733	613	1042
97165	Hmgb2	2.864	7.88877e-122	high mobility group box 2	138	165	126	156	1200	1083	885	1114
667977	H2-T26	2.863	6.28542e-65	histocompatibility 2, T region locus 26	33	36	36	36	247	263	257	280
74558	Gvin1	2.859	4.58089e-54	GTPase, very large interferon inducible 1	95	107	101	90	508	734	611	1043
100503021	Gm19510	2.856	0.00134038	predicted gene, 19510	0	0	0	0	4	3	5	7
11690	Alox5ap	2.853	8.07799e-28	arachidonate 5-lipoxygenase activating protein	23	23	17	15	109	119	148	196
15937	Ier3	2.853	8.24356e-61	immediate early response 3	61	53	48	59	302	430	396	492
19264	Ptprc	2.851	1.7431e-75	protein tyrosine phosphatase receptor type C	92	94	53	56	520	522	528	562
16153	Il10	2.849	0.000217775	interleukin 10	1	2	0	1	8	12	10	16
54199	Ccrl2	2.841	7.85134e-20	C-C motif chemokine receptor-like 2	11	9	12	7	77	63	71	79
214639	4930486L24Rik	2.834	8.30676e-06	RIKEN cDNA 4930486L24 gene	1	2	3	2	11	17	18	23
15051	NA	2.832	4.25763e-47	NA	25	31	44	27	220	195	260	253
19288	Ptx3	2.826	1.86427e-20	pentraxin related gene	18	17	8	12	68	140	97	104
20491	Sla	2.814	8.54714e-56	src-like adaptor	52	47	55	94	384	504	437	476
18566	Pdcd1	2.811	0.000239652	programmed cell death 1	1	0	3	1	6	24	5	20
15040	H2-T23	2.81	7.82099e-176	histocompatibility 2, T region locus 23	395	460	456	470	3240	2832	2842	3629
69671	Tmem52	2.81	2.16231e-12	transmembrane protein 52	5	4	13	7	81	51	36	51
103784	Dnaaf10	2.808	1.06123e-24	dynein axonemal assembly factor 10	262	320	320	448	2720	2020	1736	3352
547253	Parp14	2.807	2.62777e-74	poly (ADP-ribose) polymerase family, member 14	92	115	106	109	846	627	597	924
20308	Ccl9	2.805	1.96393e-25	C-C motif chemokine ligand 9	17	24	26	27	106	153	170	250
628693	Phf11	2.805	2.99488e-05	PHD finger protein 11	4	0	1	2	18	14	10	20
27273	Pdk4	2.799	1.40578e-15	pyruvate dehydrogenase kinase, isoenzyme 4	83	88	84	90	598	798	290	876
20724	Serpinb5	2.798	0.000579834	serine (or cysteine) peptidase inhibitor, clade B, member 5	2	0	0	1	5	13	14	9
209380	Gvin-ps6	2.796	0.00128697	GTPase, very large interferon inducible, pseudogene 6	0	0	1	0	5	8	9	3
11535	Adm	2.791	4.5803e-42	adrenomedullin	29	25	38	40	181	229	243	290
56791	Ube2l6	2.791	2.13144e-77	ubiquitin-conjugating enzyme E2L 6	106	83	107	88	668	609	559	851
13032	Ctsc	2.782	2.79187e-103	cathepsin C	144	110	115	123	700	846	916	954
22163	Tnfrsf4	2.781	7.17541e-19	tumor necrosis factor receptor superfamily, member 4	14	8	9	10	65	89	75	63
14130	Fcgr2b	2.778	7.995e-97	Fc receptor, IgG, low affinity IIb	142	127	131	142	871	791	908	1181
12505	Cd44	2.777	2.76909e-31	CD44 antigen	39	36	39	41	148	270	359	322
224008	Spidr	2.773	2.06627e-54	scaffolding protein involved in DNA repair	68	62	61	74	395	361	459	627
70218	Kif18b	2.773	1.04892e-06	kinesin family member 18B	2	5	2	2	26	21	15	24
328561	Apol10b	2.77	2.33045e-05	apolipoprotein L 10B	0	5	0	2	15	17	12	24
622070	Gm15133	2.769	0.000698733	predicted gene 15133	0	0	0	2	6	8	10	16
235587	Parp3	2.768	1.49105e-94	poly (ADP-ribose) polymerase family, member 3	101	87	80	86	570	560	577	725
20302	Ccl3	2.766	1.64181e-14	C-C motif chemokine ligand 3	16	6	5	7	48	71	75	54
17085	Ly9	2.758	5.25053e-21	lymphocyte antigen 9	13	11	15	11	74	80	113	80
110168	Gpr18	2.748	3.77551e-05	G protein-coupled receptor 18	2	0	1	3	18	15	11	15
12534	Cdk1	2.744	1.9983e-19	cyclin dependent kinase 1	15	13	12	7	75	81	66	98
15900	Irf8	2.743	6.95754e-54	interferon regulatory factor 8	46	50	42	39	279	330	237	347
21346	Tagln2	2.742	5.6005e-66	transgelin 2	52	59	44	41	320	288	352	352
16821	Lcn4	2.741	0.00163548	lipocalin 4	0	0	0	0	4	5	5	5
58801	Pmaip1	2.727	3.947e-10	phorbol-12-myristate-13-acetate-induced protein 1	4	3	6	5	35	36	31	35
213765	Nutm1	2.723	0.000465915	NUT midline carcinoma, family member 1	2	0	2	0	13	17	14	3
12332	Capg	2.716	1.00221e-29	capping actin protein, gelsolin like	30	27	21	18	124	137	199	188
317757	Gimap5	2.716	2.80075e-10	GTPase, IMAP family member 5	4	6	5	5	29	37	33	51
268697	Ccnb1	2.715	8.84308e-14	cyclin B1	9	12	6	8	65	70	34	76
56696	Gpr132	2.713	9.93292e-05	G protein-coupled receptor 132	0	2	1	2	8	19	14	14
21877	Tk1	2.712	5.97782e-11	thymidine kinase 1	6	4	7	5	35	30	50	47
19265	Ptprcap	2.709	1.78166e-13	protein tyrosine phosphatase receptor type C polypeptide-associated protein	12	9	5	5	45	59	46	55
68279	Mcoln2	2.704	0.00190024	mucolipin 2	0	0	0	0	1	2	12	5
100504230	NA	2.703	7.85243e-37	NA	17	29	22	23	154	151	144	154
11504	Adamts1	2.702	9.3976e-176	ADAM metallopeptidase with thrombospondin type 1 motif 1	163	196	187	203	1172	1242	1300	1197
54167	Icos	2.702	3.11452e-16	inducible T cell co-stimulator	9	9	14	10	75	83	44	81
107321	Lpxn	2.701	8.99596e-26	leupaxin	13	24	25	12	98	124	131	131
215418	Csrnp1	2.7	4.26259e-65	cysteine-serine-rich nuclear protein 1	46	72	73	68	440	344	448	471
80285	Parp9	2.698	2.38486e-54	poly (ADP-ribose) polymerase family, member 9	74	94	100	105	613	532	477	842
15162	Hck	2.697	1.6034e-30	hemopoietic cell kinase	37	20	36	21	148	176	252	190
57444	Isg20	2.69	9.58583e-18	interferon-stimulated protein	6	12	14	12	83	63	62	91
231931	Gimap6	2.68	2.02043e-46	GTPase, IMAP family member 6	32	27	40	42	256	202	213	260
100342	Tent5b	2.67	5.88302e-08	terminal nucleotidyltransferase 5B	2	9	3	2	27	24	29	30
100038718	Gm10494	2.669	0.00196055	predicted gene 10494	0	0	0	0	9	6	1	3
11859	Phox2a	2.668	0.00192487	paired-like homeobox 2a	0	0	0	0	5	6	1	6
239743	Klhl6	2.662	5.12292e-28	kelch-like 6	21	22	29	17	106	173	157	137
94242	Tinagl1	2.652	9.71086e-32	tubulointerstitial nephritis antigen-like 1	34	22	23	23	145	142	213	157
21949	Tnfsf8	2.643	0.0014542	tumor necrosis factor (ligand) superfamily, member 8	0	0	0	2	5	9	8	11
63986	Gmfg	2.639	5.64585e-19	glia maturation factor, gamma	13	12	20	14	71	78	132	105
106952	Arap3	2.638	7.35477e-50	ArfGAP with RhoGAP domain, ankyrin repeat and PH domain 3	63	57	53	56	445	405	269	325
382045	Adgrg5	2.635	5.19852e-06	adhesion G protein-coupled receptor G5	0	3	3	4	17	21	15	26
18173	Slc11a1	2.632	5.26091e-30	solute carrier family 11 (proton-coupled divalent metal ion transporters), member 1	44	37	30	18	165	177	262	210
78388	Mvp	2.63	1.95268e-142	major vault protein	162	132	143	135	944	858	849	905
12268	C4b	2.629	2.60206e-237	complement C4B (Chido blood group)	999	1033	1145	968	6817	5789	6681	6441
12260	C1qb	2.627	8.02485e-83	complement component 1, q subcomponent, beta polypeptide	126	104	129	137	626	738	914	832
17748	Mt1	2.624	3.92178e-119	metallothionein 1	1530	1322	1615	1644	7908	9011	9200	11815
436440	Gpr31b	2.624	7.94693e-06	G protein-coupled receptor 31, D17Leh66b region	3	2	3	2	25	17	12	18
20821	Trim21	2.623	3.17525e-54	tripartite motif-containing 21	58	59	60	71	412	359	301	483
69189	Mcemp1	2.623	2.01906e-07	mast cell expressed membrane protein 1	4	6	4	2	14	32	32	38
17972	Ncf4	2.619	2.06375e-14	neutrophil cytosolic factor 4	13	11	5	8	45	59	74	64
14127	Fcer1g	2.618	1.07712e-63	Fc receptor, IgE, high affinity I, gamma polypeptide	114	110	78	94	464	604	680	704
216859	Acap1	2.614	9.01823e-08	ArfGAP with coiled-coil, ankyrin repeat and PH domains 1	4	3	4	5	21	32	20	38
74137	Nuak2	2.614	1.24053e-19	NUAK family, SNF1-like kinase, 2	12	8	20	23	98	92	132	87
75345	Slamf7	2.611	4.35143e-07	SLAM family member 7	2	2	4	6	18	21	34	27
213002	Ifitm6	2.606	1.82826e-05	interferon induced transmembrane protein 6	1	8	3	2	10	14	27	47
18816	Serpinf2	2.603	2.72551e-06	serine (or cysteine) peptidase inhibitor, clade F, member 2	5	1	5	2	15	24	17	40
15507	Hspb1	2.602	4.7228e-66	heat shock protein 1	52	64	53	75	334	368	414	387
74131	Sash3	2.6	1.0848e-28	SAM and SH3 domain containing 3	24	17	19	29	117	170	126	153
13034	Ctse	2.596	0.000519279	cathepsin E	1	1	0	2	6	12	11	12
258571	Or5m3b	2.595	1.0291e-13	olfactory receptor family 5 subfamily M member 3B	11	10	5	23	71	85	57	110
15007	H2-Q10	2.593	1.2747e-32	histocompatibility 2, Q region locus 10	22	19	36	26	150	148	191	153
100861618	Ccl19-ps1	2.588	4.55374e-10	C-C motif chemokine ligand 19, pseudogene 1	2	10	6	6	37	30	43	45
117167	Steap4	2.586	1.2361e-11	STEAP family member 4	19	15	11	7	45	64	74	146
14962	Cfb	2.577	9.81807e-67	complement factor B	59	47	57	64	353	307	380	338
666348	Apol7e	2.575	5.35739e-06	apolipoprotein L 7e	2	3	4	2	25	15	18	18
70110	Ifi35	2.573	3.33543e-45	interferon-induced protein 35	53	47	55	51	319	281	242	406
20375	Spi1	2.571	3.21981e-35	Spi-1 proto-oncogene	23	29	34	32	164	180	222	154
53417	Hif3a	2.57	2.04689e-41	hypoxia inducible factor 3, alpha subunit	55	54	84	85	506	290	451	437
100504283	Gm20149	2.568	8.93647e-05	predicted gene, 20149	2	2	0	3	12	29	10	12
96875	Prg4	2.566	1.11828e-22	proteoglycan 4 (megakaryocyte stimulating factor, articular superficial zone protein)	267	237	237	299	1692	1200	1165	2332
27279	Tnfrsf12a	2.56	1.23894e-66	tumor necrosis factor receptor superfamily, member 12a	72	68	76	69	339	471	461	435
67052	Ndc80	2.558	1.25781e-06	NDC80 kinetochore complex component	2	6	1	4	28	19	20	25
317758	Gimap9	2.556	1.28707e-07	GTPase, IMAP family member 9	3	4	5	3	33	19	25	31
14293	Fpr1	2.554	8.94853e-07	formyl peptide receptor 1	3	2	3	5	18	25	27	20
20612	Siglec1	2.552	3.2595e-25	sialic acid binding Ig-like lectin 1, sialoadhesin	24	25	25	17	114	120	190	126
193217	BC018473	2.55	1.71998e-10	cDNA sequence BC018473	12	4	9	4	48	57	28	53
67664	Rnf125	2.548	2.08298e-11	ring finger protein 125	10	9	6	8	66	58	27	56
17476	Mpeg1	2.546	1.43337e-206	macrophage expressed gene 1	504	558	522	529	2869	2875	3286	3351
73690	Glipr1	2.545	5.42786e-07	GLI pathogenesis related 1	3	8	5	2	19	43	29	20
26434	Prnd	2.54	1.99738e-09	prion like protein doppel	7	5	4	5	35	35	32	32
114230	Aipl1	2.539	7.72178e-10	aryl hydrocarbon receptor-interacting protein-like 1	7	4	5	7	41	29	36	37
74107	Cep55	2.536	1.54176e-06	centrosomal protein 55	8	3	2	2	32	15	25	26
13040	Ctss	2.533	4.13056e-145	cathepsin S	907	808	827	849	4043	4790	5404	5498
211228	Lrrc25	2.532	1.69704e-11	leucine rich repeat containing 25	13	10	4	9	38	57	78	46
14129	Fcgr1	2.53	3.56512e-31	Fc receptor, IgG, high affinity I	57	46	39	54	194	251	315	403
60505	Il21	2.523	0.000414685	interleukin 21	0	2	0	2	7	13	11	14
80861	Dhx58	2.523	2.37186e-34	DExH-box helicase 58	34	33	35	35	210	145	203	253
15958	Ifit2	2.52	3.37173e-20	interferon-induced protein with tetratricopeptide repeats 2	432	474	365	445	3027	2606	1404	3202
22408	Wnt1	2.516	2.11106e-08	wingless-type MMTV integration site family, member 1	5	3	7	3	32	27	35	27
106878	Smim3	2.511	1.1861e-62	small integral membrane protein 3	79	80	67	69	336	447	436	479
12259	C1qa	2.511	1.74619e-144	complement component 1, q subcomponent, alpha polypeptide	578	537	616	563	2802	3114	3762	3467
56753	Tacstd2	2.508	0.000885231	tumor-associated calcium signal transducer 2	0	0	0	3	7	13	7	15
668139	Gm8995	2.508	2.75436e-33	predicted gene 8995	29	31	31	25	131	178	173	193
12615	Cenpa	2.507	4.16406e-13	centromere protein A	13	5	8	9	64	56	42	54
20200	S100a6	2.503	5.09931e-54	S100 calcium binding protein A6 (calcyclin)	70	107	103	120	456	572	697	576
100038711	Gm10309	2.498	0.0019246	predicted gene 10309	1	0	0	1	6	8	5	13
80837	Rhoj	2.495	5.18382e-59	ras homolog family member J	69	52	65	66	316	404	322	398
74153	Uba7	2.494	1.34205e-39	ubiquitin-like modifier activating enzyme 7	105	74	126	113	695	465	456	791
100038584	Gm14812	2.493	0.00256072	predicted gene 14812	0	0	0	0	7	3	2	4
23882	Gadd45g	2.493	3.53378e-70	growth arrest and DNA-damage-inducible 45 gamma	132	175	189	176	886	1040	760	1142
12608	Cebpb	2.484	8.06059e-29	CCAAT/enhancer binding protein beta	15	24	27	32	155	149	130	133
56501	Elf4	2.483	1.25236e-27	E74 like ETS transcription factor 4	23	23	17	34	120	132	159	154
16005	Igfals	2.482	0.000450558	insulin-like growth factor binding protein, acid labile subunit	1	2	1	1	14	16	6	9
269356	Slc4a11	2.481	3.77683e-11	solute carrier family 4, sodium bicarbonate transporter-like, member 11	6	11	11	4	46	60	45	37
74253	Klrg2	2.481	3.70049e-06	killer cell lectin-like receptor subfamily G, member 2	6	5	4	2	45	21	9	39
100041546	Ly6c2	2.48	1.09195e-44	lymphocyte antigen 6 family memberC2	124	108	70	89	445	465	688	617
67138	Herc6	2.478	2.27976e-36	hect domain and RLD 6	92	112	110	107	691	495	377	828
12508	Cd53	2.473	3.06758e-58	CD53 antigen	78	94	83	102	464	466	435	643
12262	C1qc	2.471	1.67701e-88	complement component 1, q subcomponent, C chain	617	548	614	580	2494	3076	4028	3591
11826	Aqp1	2.469	4.95376e-139	aquaporin 1	578	485	553	587	2736	2821	3196	3514
208084	Pif1	2.469	0.00097577	PIF1 5'-to-3' DNA helicase	1	0	0	2	16	10	3	11
216445	Arhgap9	2.469	8.2735e-18	Rho GTPase activating protein 9	12	16	12	14	82	59	79	90
246133	Kcne2	2.465	3.35326e-05	potassium voltage-gated channel, Isk-related subfamily, gene 2	4	5	1	1	32	16	12	15
100038429	Gm10505	2.463	0.00241001	predicted gene 10505	0	0	1	0	10	3	3	6
434215	Lrrc32	2.463	2.62742e-26	leucine rich repeat containing 32	46	31	52	55	244	204	204	397
384009	Glipr2	2.462	7.84677e-77	GLI pathogenesis-related 2	86	82	95	94	440	524	466	567
110382	C8b	2.457	4.88125e-05	complement component 8, beta polypeptide	1	1	3	3	16	13	15	17
15006	H2-Q1	2.455	9.92863e-96	histocompatibility 2, Q region locus 1	101	132	126	133	630	639	720	733
21355	Tap2	2.455	2.10606e-68	transporter 2, ATP-binding cassette, sub-family B (MDR/TAP)	128	122	149	94	769	595	619	738
16402	Itga5	2.452	1.94763e-51	integrin alpha 5 (fibronectin receptor alpha)	59	48	50	46	255	257	286	325
76509	Plet1	2.452	0.000117608	placenta expressed transcript 1	4	0	1	3	10	16	10	28
11799	Birc5	2.451	2.91099e-15	baculoviral IAP repeat-containing 5	11	18	7	11	69	60	60	78
13041	Ctsw	2.451	5.5208e-12	cathepsin W	7	9	7	10	38	45	53	56
100034251	Wfdc17	2.449	9.27877e-07	WAP four-disulfide core domain 17	5	4	2	7	16	20	40	38
11634	Aire	2.445	0.00230433	autoimmune regulator	2	0	0	0	5	14	2	14
14711	Gnmt	2.441	6.52787e-15	glycine N-methyltransferase	14	6	10	14	60	76	66	55
14580	Gfap	2.437	3.93702e-237	glial fibrillary acidic protein	4526	4657	4681	4986	23472	24613	28620	25704
16797	Lat	2.437	1.15066e-17	linker for activation of T cells	8	14	21	15	96	80	79	72
80888	Hspb8	2.435	6.12839e-84	heat shock protein 8	154	161	126	198	839	795	892	968
17858	Mx2	2.434	1.13331e-13	MX dynamin-like GTPase 2	53	29	82	76	392	293	288	410
625018	C4a	2.426	8.45711e-131	complement C4A (Rodgers blood group)	281	310	351	277	1720	1455	1747	1657
15163	Hcls1	2.425	4.23399e-67	hematopoietic cell specific Lyn substrate 1	68	65	63	68	318	354	372	383
68680	Fitm1	2.418	0.000114789	fat storage-inducing transmembrane protein 1	3	3	0	2	15	14	10	17
100039848	NA	2.417	6.40869e-09	NA	2	11	7	6	35	28	43	45
100040035	Ccl19-ps4	2.417	6.40869e-09	C-C motif chemokine ligand 19, pseudogene 4	2	11	7	6	35	28	43	45
108101	Fermt3	2.413	4.22507e-52	fermitin family member 3	73	65	75	62	309	329	438	413
18826	Lcp1	2.412	2.58847e-98	lymphocyte cytosolic protein 1	139	145	169	157	717	788	906	871
20846	Stat1	2.409	1.1042e-64	signal transducer and activator of transcription 1	488	499	663	523	3210	2700	2144	3614
22437	Xirp1	2.408	0.000590239	xin actin-binding repeat containing 1	1	2	0	2	5	13	11	14
16985	Lsp1	2.399	9.41732e-49	lymphocyte specific 1	63	54	40	47	240	278	286	282
15015	H2-Q4	2.396	6.33495e-188	histocompatibility 2, Q region locus 4	464	475	564	455	2612	2544	2538	2645
21897	Tlr1	2.395	7.12526e-13	toll-like receptor 1	16	8	12	9	41	64	68	75
329702	Dcst2	2.39	7.13535e-07	DC-STAMP domain containing 2	3	4	4	5	25	30	20	21
94094	Trim34a	2.389	1.05053e-29	tripartite motif-containing 34A	49	37	68	57	329	239	206	362
100861753	Anxa2r1	2.385	4.3495e-05	annexin A2 receptor 1	1	3	2	3	18	12	17	17
100039222	Gm2109	2.384	7.54003e-08	predicted gene 2109	7	6	6	2	27	35	36	25
14999	H2-DMb1	2.383	6.29907e-27	histocompatibility 2, class II, locus Mb1	21	33	26	41	143	139	170	199
19225	Ptgs2	2.382	1.63667e-09	prostaglandin-endoperoxide synthase 2	27	39	56	100	347	297	273	361
216394	Gm4801	2.38	7.45552e-05	predicted gene 4801	2	5	2	2	26	25	16	6
320148	Trem6l	2.378	5.20717e-08	triggering receptor expressed on myeloid cells-like 6	9	3	5	4	29	27	34	31
14963	H2-Bl	2.375	5.24941e-13	histocompatibility 2, blastocyst	12	9	9	10	49	51	50	67
270757	Bpifc	2.374	0.00103539	BPI fold containing family C	2	0	1	1	6	15	10	7
12517	Cd72	2.372	6.11308e-10	CD72 antigen	6	12	8	6	53	32	55	35
12524	Cd86	2.367	1.25883e-33	CD86 antigen	33	33	39	49	181	222	172	246
19332	Rab20	2.364	3.29747e-16	RAB20, member RAS oncogene family	11	13	12	16	72	61	66	79
213068	Tmem71	2.363	5.44573e-07	transmembrane protein 71	11	3	3	2	26	24	31	31
80287	Apobec3	2.362	2.9459e-39	apolipoprotein B mRNA editing enzyme, catalytic polypeptide 3	52	51	39	56	219	225	274	314
74453	Cfap53	2.358	4.07384e-10	cilia and flagella associated protein 53	13	5	10	9	41	80	34	54
14961	H2-Ab1	2.351	5.45942e-48	histocompatibility 2, class II antigen A, beta 1	72	72	61	62	393	277	314	395
20887	Sult1a1	2.348	5.69937e-92	sulfotransferase family 1A, phenol-preferring, member 1	195	166	168	214	938	849	935	1094
621628	Cldn20	2.345	9.93032e-15	claudin 20	15	12	9	14	64	82	53	67
69453	Prss56	2.345	2.9351e-90	serine protease 56	196	186	164	169	975	872	773	1028
12062	Bdkrb2	2.343	2.22535e-05	bradykinin receptor, beta 2	6	3	5	1	23	20	10	44
67358	1700093K21Rik	2.341	9.77817e-10	RIKEN cDNA 1700093K21 gene	4	6	9	9	35	35	49	41
12267	C3ar1	2.34	6.02353e-28	complement component 3a receptor 1	52	60	39	44	163	321	276	251
70893	Glb1l3	2.339	0.000385728	galactosidase, beta 1 like 3	2	0	2	2	19	9	6	17
18755	Prkch	2.337	4.89752e-15	protein kinase C, eta	5	18	16	17	74	85	82	64
230738	Zc3h12a	2.335	2.4891e-12	zinc finger CCCH type containing 12A	9	12	5	12	52	50	51	54
16190	Il4ra	2.334	1.28891e-51	interleukin 4 receptor, alpha	92	113	84	99	370	495	555	557
21817	Tgm2	2.327	3.94334e-62	transglutaminase 2, C polypeptide	184	198	215	213	1055	860	863	1336
226652	Arhgap30	2.327	3.61118e-57	Rho GTPase activating protein 30	59	62	62	54	279	316	317	289
11814	Apoc3	2.326	0.00305903	apolipoprotein C-III	0	0	1	0	3	3	8	8
672511	Rnf213	2.324	4.79869e-55	ring finger protein 213	423	401	579	539	2875	1919	2079	2980
20198	S100a4	2.317	2.95458e-24	S100 calcium binding protein A4	22	32	25	23	105	122	160	137
245536	Gm614	2.313	0.00341595	predicted gene 614	0	0	0	0	3	5	6	3
217344	Rhbdf2	2.306	7.72006e-14	rhomboid 5 homolog 2	8	15	20	18	51	88	86	98
100039781	Hrct1	2.304	3.91217e-07	histidine rich carboxyl terminus 1	7	4	5	2	24	31	25	27
16818	Lck	2.304	1.48893e-28	lymphocyte protein tyrosine kinase	28	32	24	25	132	132	130	154
17381	Mmp12	2.303	0.00318071	matrix metallopeptidase 12	0	0	1	0	5	2	9	5
56338	Txnip	2.303	1.65329e-100	thioredoxin interacting protein	345	324	283	354	1686	1545	1393	1859
668714	Gm9315	2.302	0.00207561	predicted gene 9315	0	0	1	2	9	16	5	5
100039790	Trbv3	2.301	0.00346642	T cell receptor beta, variable 3	0	0	0	0	4	5	3	4
12506	Cd48	2.3	2.33892e-15	CD48 antigen	11	16	20	10	71	61	77	83
19416	Rasd1	2.293	1.80402e-18	RAS, dexamethasone-induced 1	16	18	30	40	149	156	96	134
240328	F830016B08Rik	2.288	1.72643e-27	RIKEN cDNA F830016B08 gene	57	55	41	39	267	229	159	297
54204	Septin1	2.288	7.41519e-14	septin 1	12	11	15	9	59	54	66	58
26410	Map3k8	2.284	9.59677e-29	mitogen-activated protein kinase kinase kinase 8	47	38	32	28	163	200	146	207
723966	Mirlet7c-2	2.283	2.02482e-12	microRNA let7c-2	11	22	13	8	84	76	65	46
19260	Ptpn22	2.281	4.54436e-23	protein tyrosine phosphatase, non-receptor type 22 (lymphoid)	23	27	22	20	100	127	101	126
66784	Fam187a	2.264	0.000967048	family with sequence similarity 187, member A	3	0	2	1	5	27	6	13
20847	Stat2	2.262	1.32938e-86	signal transducer and activator of transcription 2	468	426	541	466	2649	2280	1827	2431
320832	Sirpb1a	2.262	0.00152112	signal-regulatory protein beta 1A	0	0	1	2	6	12	14	6
80719	Igsf6	2.262	1.89574e-25	immunoglobulin superfamily, member 6	29	27	27	29	112	127	169	148
17901	Myl1	2.255	8.68437e-08	myosin, light polypeptide 1	4	9	8	5	49	31	26	29
16642	Klrc2	2.254	0.0037473	killer cell lectin-like receptor subfamily C, member 2	0	0	0	0	5	3	3	4
381411	Accsl	2.253	1.30188e-11	1-aminocyclopropane-1-carboxylate synthase (inactive)-like	9	12	7	11	54	51	44	47
108105	B3gnt5	2.252	3.94201e-17	UDP-GlcNAc:betaGal beta-1,3-N-acetylglucosaminyltransferase 5	19	22	24	36	114	154	79	151
11576	Afp	2.252	0.00344627	alpha fetoprotein	0	0	1	0	3	8	5	6
21810	Tgfbi	2.252	4.63902e-58	transforming growth factor, beta induced	156	139	144	116	572	585	822	687
65255	Asb4	2.252	1.29158e-07	ankyrin repeat and SOCS box-containing 4	11	8	2	6	34	38	24	41
234684	Fbxl9	2.251	4.66492e-14	F-box and leucine-rich repeat protein 9	23	9	19	12	70	72	102	67
103142	Rdh9	2.247	1.52948e-08	retinol dehydrogenase 9	5	9	6	7	39	39	28	31
12364	Casp12	2.244	5.21557e-16	caspase 12	18	20	8	19	75	80	74	93
71607	Snx20	2.238	2.03851e-08	sorting nexin 20	12	6	7	5	33	35	32	58
545486	Tubb1	2.234	0.00353983	tubulin, beta 1 class VI	1	0	0	0	4	3	8	6
280635	Emilin3	2.228	7.05521e-07	elastin microfibril interfacer 3	5	6	5	5	25	42	23	22
16803	Lbp	2.226	5.77192e-30	lipopolysaccharide binding protein	92	70	51	73	292	275	332	466
16571	Kif4	2.224	1.64825e-12	kinesin family member 4	10	12	11	12	61	45	58	54
230787	Themis2	2.218	1.39112e-15	thymocyte selection associated family member 2	18	17	35	12	77	105	108	109
64099	Parvg	2.214	8.59808e-33	parvin, gamma	48	44	43	40	175	211	256	185
21946	Pglyrp1	2.211	1.75818e-23	peptidoglycan recognition protein 1	58	43	35	33	163	180	280	182
68612	Ube2c	2.211	1.01135e-10	ubiquitin-conjugating enzyme E2C	12	10	9	7	48	42	41	56
56743	Lat2	2.21	7.7698e-29	linker for activation of T cells family, member 2	25	34	37	34	165	136	174	147
212032	Hk3	2.208	9.5711e-22	hexokinase 3	38	25	34	26	114	122	165	182
211550	Tifa	2.207	8.94754e-34	TRAF-interacting protein with forkhead-associated domain	59	86	104	103	455	424	297	481
17135	Mafk	2.205	1.97965e-42	v-maf musculoaponeurotic fibrosarcoma oncogene family, protein K (avian)	44	55	60	56	283	239	225	257
667055	Unc93a2	2.204	0.00118959	unc-93 homolog A2	0	2	1	2	10	17	5	9
54392	Ncapg	2.201	8.98048e-07	non-SMC condensin I complex, subunit G	2	3	5	11	32	28	25	32
104759	Pld4	2.188	3.44026e-44	phospholipase D family member 4	131	93	104	104	411	461	644	483
21426	Tfec	2.188	0.000242607	transcription factor EC	4	1	1	2	12	9	17	17
74202	Fblim1	2.187	5.40898e-14	filamin binding LIM protein 1	17	17	18	13	60	76	110	66
231147	Sh3tc1	2.185	2.23047e-14	SH3 domain and tetratricopeptide repeats 1	13	22	16	10	65	80	63	76
546212	NA	2.184	0.000167125	NA	1	2	3	3	15	14	9	20
654812	Angptl7	2.181	4.76644e-11	angiopoietin-like 7	16	15	8	12	56	45	89	52
66341	Eid3	2.178	0.0003579	EP300 interacting inhibitor of differentiation 3	1	3	3	1	9	10	15	17
18712	Pim1	2.177	2.80146e-39	proviral integration site 1	46	48	42	48	202	195	231	219
171285	Havcr2	2.173	6.4035e-23	hepatitis A virus cellular receptor 2	43	24	39	41	153	207	127	197
22780	Ikzf3	2.173	1.26371e-07	IKAROS family zinc finger 3	9	6	7	4	39	27	25	42
15950	Ifi203	2.171	5.02221e-13	interferon activated gene 203	23	15	10	9	65	70	74	62
216161	Sbno2	2.169	8.63223e-90	strawberry notch 2	351	301	374	286	1279	1518	1625	1523
56620	Clec4n	2.161	2.00315e-06	C-type lectin domain family 4, member n	7	3	5	7	16	24	33	43
100861647	Ccl19-ps6	2.16	2.76019e-07	C-C motif chemokine ligand 19, pseudogene 6	2	10	6	7	33	25	35	30
229599	Ciart	2.159	2.03102e-13	circadian associated repressor of transcription	88	118	98	88	626	335	579	305
66824	Pycard	2.156	1.30907e-22	PYD and CARD domain containing	25	46	43	28	143	133	199	175
70024	Mcm10	2.156	2.61859e-09	minichromosome maintenance 10 replication initiation factor	6	8	12	8	37	36	42	48
628705	Phf11c	2.15	1.68809e-08	PHD finger protein 11C	8	10	5	17	59	35	36	68
80901	Cxcr6	2.144	4.05539e-05	C-X-C motif chemokine receptor 6	2	6	5	3	33	28	8	21
57276	Vsig2	2.14	1.11378e-18	V-set and immunoglobulin domain containing 2	16	20	24	27	111	110	95	85
434218	Trim34b	2.134	5.28371e-12	tripartite motif-containing 34B	18	9	22	19	97	56	60	102
15284	Hlx	2.133	2.21552e-06	H2.0-like homeobox	2	5	5	7	25	29	23	23
27056	Irf5	2.133	2.95247e-30	interferon regulatory factor 5	38	39	51	41	153	192	202	214
15039	H2-T22	2.131	1.08649e-92	histocompatibility 2, T region locus 22	319	321	355	297	1367	1323	1316	1680
20195	S100a11	2.131	1.23716e-29	S100 calcium binding protein A11	73	89	65	87	241	361	462	343
16421	Itgb7	2.129	3.25252e-13	integrin beta 7	10	16	14	15	64	56	59	72
66853	Pnpla2	2.124	8.34273e-69	patatin-like phospholipase domain containing 2	237	226	234	223	1236	879	877	1045
142687	Asb14	2.122	1.40456e-07	ankyrin repeat and SOCS box-containing 14	12	10	7	2	41	29	48	31
21940	Cd27	2.12	2.61132e-05	CD27 antigen	6	2	2	6	22	17	15	31
245240	9930111J21Rik2	2.12	1.34883e-15	RIKEN cDNA 9930111J21 gene 2	18	20	29	20	79	119	76	122
100217463	Snord98	2.118	0.00139888	small nucleolar RNA, C/D box 98	1	0	1	2	7	12	11	8
112419	Ifit1bl2	2.118	1.57034e-11	interferon induced protein with tetratricopeptide repeats 1B like 2	18	6	25	27	85	88	60	120
12774	Ccr5	2.115	3.44879e-07	C-C motif chemokine receptor 5	50	46	61	56	146	270	157	472
547103	Gm10674	2.11	1.89924e-06	predicted gene 10674	5	5	4	7	32	20	25	26
54390	Sit1	2.109	0.00441313	suppression inducing transmembrane adaptor 1	1	0	0	0	7	5	2	6
22169	Cmpk2	2.106	2.79898e-14	cytidine/uridine monophosphate kinase 2	221	249	254	278	1429	1010	645	1435
229003	Helz2	2.101	1.7441e-45	helicase with zinc finger 2, transcriptional coactivator	61	66	69	65	319	262	260	291
69983	Sis	2.1	0.000108091	sucrase isomaltase	3	0	5	3	18	21	11	18
18008	Nes	2.097	1.59356e-36	nestin	124	188	137	153	527	605	892	598
11815	Apod	2.096	3.37615e-63	apolipoprotein D	4120	4925	4070	5016	19507	15343	18418	24974
100503797	Gm11738	2.094	5.09447e-07	predicted gene 11738	2	10	8	11	38	44	20	46
20684	Sp100	2.093	9.90278e-24	nuclear antigen Sp100	41	42	34	42	156	133	177	228
13118	Cyp4a12b	2.091	3.99905e-06	cytochrome P450, family 4, subfamily a, polypeptide 12B	10	10	3	7	21	28	28	65
11501	Adam8	2.088	7.70855e-31	a disintegrin and metallopeptidase domain 8	52	44	54	60	198	202	226	289
12270	C4bp-ps1	2.082	0.000598809	complement component 4 binding protein, pseudogene 1	2	1	2	2	11	21	7	11
21938	Tnfrsf1b	2.079	1.28533e-40	tumor necrosis factor receptor superfamily, member 1b	61	68	85	76	253	334	329	330
404710	Iqgap3	2.077	2.33632e-10	IQ motif containing GTPase activating protein 3	12	9	11	12	57	44	40	53
329244	Il19	2.076	0.00479033	interleukin 19	1	0	0	0	3	2	12	4
213208	Il20rb	2.074	5.82294e-09	interleukin 20 receptor beta	10	6	13	10	42	60	48	31
630499	H2-K2	2.072	1.38235e-57	histocompatibility 2, K region locus 2	97	113	91	93	440	372	402	450
18302	Oit3	2.071	0.000154398	oncoprotein induced transcript 3	0	3	5	4	15	22	23	10
100503261	NA	2.07	0.000213379	NA	3	2	4	2	10	14	24	13
17279	Melk	2.069	0.000253828	maternal embryonic leucine zipper kinase	1	1	2	7	21	10	20	13
76464	Knl1	2.064	3.48085e-06	kinetochore scaffold 1	8	4	4	7	25	43	17	29
17063	Muc13	2.06	0.00438193	mucin 13, epithelial transmembrane	0	1	1	0	12	2	8	6
269799	Clec4a1	2.056	8.84007e-07	C-type lectin domain family 4, member a1	8	8	11	7	29	19	65	48
19171	Psmb10	2.055	9.4921e-61	proteasome (prosome, macropain) subunit, beta type 10	292	205	288	251	1044	992	1010	1303
16948	Lox	2.053	4.19245e-19	lysyl oxidase	55	43	30	41	205	137	139	238
76681	Trim12a	2.053	6.82594e-23	tripartite motif-containing 12A	48	40	50	67	232	192	164	289
217845	Ifi27l2b	2.047	0.00100207	interferon, alpha-inducible protein 27 like 2B	2	3	1	1	9	10	22	6
58223	Mmp19	2.047	2.32618e-31	matrix metallopeptidase 19	110	104	102	106	416	346	379	633
12428	Ccna2	2.043	8.67247e-23	cyclin A2	29	34	31	30	137	131	106	150
100862234	NA	2.033	0.000320198	NA	1	1	4	4	17	14	8	20
21937	Tnfrsf1a	2.019	1.45669e-60	tumor necrosis factor receptor superfamily, member 1a	244	253	236	211	818	847	1128	1067
11867	Arpc1b	2.017	5.34506e-52	actin related protein 2/3 complex, subunit 1B	274	265	299	307	919	1051	1464	1255
17969	Ncf1	2.017	1.89912e-31	neutrophil cytosolic factor 1	88	81	95	89	263	328	456	412
723925	Mir106b	2.016	0.00142191	microRNA 106b	0	4	2	0	13	8	11	10
17698	Msn	2.015	2.18999e-65	moesin	463	434	347	412	1426	1546	1984	1794
21356	Tapbp	2.015	8.87013e-115	TAP binding protein	387	369	402	374	1678	1442	1442	1657
21924	Tnnc1	2.012	2.24744e-05	troponin C, cardiac/slow skeletal	4	8	3	4	23	31	15	20
58207	Slc43a3	2.012	4.56357e-44	solute carrier family 43, member 3	167	158	166	147	782	503	575	747
69573	Hilpda	2.01	2.61587e-07	hypoxia inducible lipid droplet associated	52	37	42	54	204	212	91	326
12772	Ccr2	2.007	1.59307e-11	C-C motif chemokine receptor 2	23	19	15	20	66	56	82	125
378430	Nanos2	2.006	3.58612e-13	nanos C2HC-type zinc finger 2	16	17	23	12	85	63	66	72
71804	Mtfr2	2.005	1.14166e-05	mitochondrial fission regulator 2	7	5	4	3	18	21	24	28
209488	Hsh2d	2.002	0.00267075	hematopoietic SH2 domain containing	0	2	1	1	9	3	11	10
57757	Pglyrp2	1.997	0.00495451	peptidoglycan recognition protein 2	0	0	1	1	5	7	2	13
12263	C2	1.996	7.10012e-30	complement C2	84	105	101	88	468	300	301	464
170744	Tlr8	1.995	4.04352e-05	toll-like receptor 8	3	4	5	5	18	17	15	33
546100	Gm5914	1.995	6.90485e-20	predicted gene 5914	40	41	33	31	105	142	164	179
12642	Ch25h	1.992	4.17613e-09	cholesterol 25-hydroxylase	15	13	7	17	43	43	83	58
69146	Gsdmd	1.992	3.21067e-19	gasdermin D	40	30	40	29	120	117	146	188
68026	Pclaf	1.991	1.25702e-08	PCNA clamp associated factor	11	10	7	10	37	35	40	51
13537	Dusp2	1.99	2.98857e-08	dual specificity phosphatase 2	10	14	6	9	38	42	58	32
217305	Cd300ld	1.986	1.08668e-05	CD300 molecule like family member d	3	6	8	3	20	29	31	19
11857	Arhgdib	1.981	4.47698e-55	Rho, GDP dissociation inhibitor beta	203	196	150	205	630	736	846	796
22352	Vim	1.976	6.86535e-44	vimentin	832	864	780	872	2405	2869	4337	3728
71760	Etnppl	1.974	1.3437e-87	ethanolamine phosphate phospholyase	852	736	803	814	2798	2801	3512	3564
14960	H2-Aa	1.973	9.11364e-37	histocompatibility 2, class II antigen A, alpha	104	129	101	103	415	365	392	563
19649	Robo3	1.97	3.25647e-15	roundabout guidance receptor 3	25	19	27	25	117	119	88	72
19106	Eif2ak2	1.967	4.45106e-42	eukaryotic translation initiation factor 2-alpha kinase 2	153	199	185	203	834	645	576	872
245945	Rbm47	1.966	1.61004e-09	RNA binding motif protein 47	8	13	13	10	44	42	48	49
16182	Il18r1	1.963	0.000162539	interleukin 18 receptor 1	6	4	3	2	13	25	10	26
228765	Sdcbp2	1.96	2.73353e-15	syndecan binding protein (syntenin) 2	53	30	26	19	138	140	129	109
66501	1700029H14Rik	1.959	1.03557e-05	RIKEN cDNA 1700029H14 gene	3	4	5	8	23	23	22	27
30924	Angptl3	1.957	4.34448e-05	angiopoietin-like 3	5	5	1	7	28	15	20	22
11629	Aif1	1.955	1.80379e-31	allograft inflammatory factor 1	58	50	58	64	205	211	276	217
13610	S1pr3	1.955	4.55902e-12	sphingosine-1-phosphate receptor 3	124	170	157	144	349	641	848	602
257632	Nod2	1.954	2.15677e-05	nucleotide-binding oligomerization domain containing 2	4	3	7	5	20	34	16	23
100503240	Trpc5os	1.953	0.00567186	transient receptor potential cation channel, subfamily C, member 5, opposite strand	0	0	0	1	5	5	5	5
71839	Osgin1	1.946	1.06164e-12	oxidative stress induced growth inhibitor 1	23	31	15	22	78	67	102	125
29870	Gtse1	1.945	6.99665e-07	G two S phase expressed protein 1	4	11	9	7	36	39	32	24
15207	Hes3	1.944	0.00222583	hes family bHLH transcription factor 3	3	0	1	1	12	9	8	7
71586	Ifih1	1.944	2.82598e-33	interferon induced with helicase C domain 1	90	111	115	101	427	342	334	524
20521	Slc22a12	1.942	6.28204e-06	solute carrier family 22 (organic anion/cation transporter), member 12	10	9	6	2	38	30	35	17
13057	Cyba	1.938	3.13613e-37	cytochrome b-245, alpha polypeptide	79	79	72	75	274	276	365	273
11875	Art5	1.937	1.71005e-07	ADP-ribosyltransferase 5	10	9	8	12	49	52	44	22
75482	Hspb9	1.937	0.00399157	heat shock protein, alpha-crystallin-related, B9	1	1	0	1	9	8	6	6
16154	Il10ra	1.932	6.20746e-42	interleukin 10 receptor, alpha	70	62	68	69	262	249	257	273
11689	Alox5	1.927	2.91348e-08	arachidonate 5-lipoxygenase	11	11	5	12	40	34	45	45
17970	Ncf2	1.925	3.81999e-28	neutrophil cytosolic factor 2	68	82	64	70	206	251	316	323
16149	Cd74	1.917	5.596e-31	CD74 antigen (invariant polypeptide of major histocompatibility complex, class II antigen-associated)	135	172	101	136	496	392	616	582
15277	Hk2	1.914	2.91464e-34	hexokinase 2	69	67	46	63	236	237	240	220
24047	Ccl19	1.912	3.35573e-16	C-C motif chemokine ligand 19	23	37	28	33	135	83	113	141
66929	Asf1b	1.899	5.39362e-09	anti-silencing function 1B histone chaperone	10	15	8	13	43	46	41	56
11810	Apobec1	1.896	6.24712e-27	apolipoprotein B mRNA editing enzyme, catalytic polypeptide 1	68	51	45	57	181	235	189	235
628100	Fbxo39	1.894	0.00682589	F-box protein 39	0	0	0	0	2	2	3	7
109212	Pimreg	1.893	1.86276e-06	PICALM interacting mitotic regulator	5	15	6	6	39	39	25	30
100040392	NA	1.892	0.00113756	NA	1	2	3	2	17	9	7	12
53867	Col5a3	1.89	4.9627e-29	collagen, type V, alpha 3	53	64	75	61	200	220	268	270
17874	Myd88	1.888	1.015e-40	myeloid differentiation primary response gene 88	89	99	95	94	295	366	343	411
22324	Vav1	1.887	7.45856e-27	vav 1 oncogene	62	44	46	51	177	196	223	171
230163	Aldob	1.887	8.78989e-11	aldolase B, fructose-bisphosphate	17	19	19	9	59	52	68	70
23923	Aadat	1.882	5.51527e-05	aminoadipate aminotransferase	6	2	4	8	13	31	29	21
665783	NA	1.882	0.000755814	NA	4	1	3	2	16	20	8	9
17084	Ly86	1.881	2.74981e-38	lymphocyte antigen 86	143	133	125	170	436	519	663	520
268663	Cdhr2	1.881	1.48275e-05	cadherin-related family member 2	8	8	6	2	20	32	19	33
19253	Ptpn18	1.878	1.05031e-11	protein tyrosine phosphatase, non-receptor type 18	29	17	20	12	65	80	92	69
77700	Gvin-ps1	1.873	0.00464341	GTPase, very large interferon inducible, pseudogene 1	0	2	1	0	6	5	9	9
100502582	Gm10923	1.869	0.00359719	ribosomal protein L23A pseudogene	1	1	0	2	5	9	11	7
71693	Colec11	1.867	9.09147e-05	collectin sub-family member 11	2	8	7	2	26	23	11	27
16391	Irf9	1.864	3.53532e-35	interferon regulatory factor 9	173	192	262	252	832	798	636	987
637277	Sycp2l	1.863	0.00478455	synaptonemal complex protein 2-like	1	0	2	0	9	7	5	8
53320	Folh1	1.861	3.77211e-43	folate hydrolase 1	130	116	105	147	427	402	499	505
20971	Sdc4	1.859	4.92831e-86	syndecan 4	562	637	612	645	1891	2269	2390	2422
100169866	Gm10933	1.858	0.00687338	predicted gene 10933	1	0	0	0	2	5	10	3
16068	Il18bp	1.856	6.01619e-34	interleukin 18 binding protein	109	104	155	125	452	373	442	553
381798	4930590J08Rik	1.853	8.18257e-05	RIKEN cDNA 4930590J08 gene	4	6	3	5	13	27	17	26
13197	Gadd45a	1.851	2.42186e-15	growth arrest and DNA-damage-inducible 45 alpha	37	64	41	46	141	154	146	261
667214	9930111J21Rik1	1.848	1.44815e-18	RIKEN cDNA 9930111J21 gene 1	33	52	54	56	158	204	137	226
16175	Il1a	1.847	1.26346e-07	interleukin 1 alpha	20	9	8	12	31	61	54	45
100043636	AI662270	1.845	5.26687e-06	expressed sequence AI662270	12	11	9	3	38	20	33	52
80859	Nfkbiz	1.844	3.67842e-37	nuclear factor of kappa light polypeptide gene enhancer in B cells inhibitor, zeta	70	100	114	99	331	342	386	338
14229	Fkbp5	1.842	8.83314e-67	FK506 binding protein 5	418	468	480	449	1930	1601	1365	1660
11542	Adora3	1.835	2.61627e-07	adenosine A3 receptor	6	12	22	8	41	64	42	44
30925	Slamf6	1.835	0.00103072	SLAM family member 6	7	0	1	2	12	13	14	15
24099	Tnfsf13b	1.833	7.81382e-06	tumor necrosis factor (ligand) superfamily, member 13b	14	4	5	6	28	34	40	21
17069	Ly6e	1.83	8.22236e-147	lymphocyte antigen 6 family member E	816	781	838	833	2906	2736	2905	3117
71753	Tmprss6	1.828	1.50849e-05	transmembrane serine protease 6	3	8	5	8	26	28	24	21
67177	Cdt1	1.827	6.30052e-13	chromatin licensing and DNA replication factor 1	21	25	20	19	91	87	66	68
320309	Grep1	1.826	0.000225215	glycine rich extracellular protein 1	4	3	4	4	15	13	14	30
70719	Arhgap45	1.824	3.28086e-37	Rho GTPase activating protein 45	102	85	87	84	310	277	372	324
100862211	NA	1.823	0.000276158	NA	1	4	5	4	22	15	10	20
215243	Traf3ip3	1.823	7.61844e-08	TRAF3 interacting protein 3	11	10	9	12	45	30	40	49
100503147	Gm13293	1.82	3.62849e-15	predicted gene 13293	23	22	24	25	83	93	83	87
18140	Uhrf1	1.82	4.97038e-13	ubiquitin-like, containing PHD and RING finger domains, 1	22	19	20	26	89	85	87	61
67849	Cdca5	1.82	0.000419211	cell division cycle associated 5	1	3	4	4	16	21	10	13
97086	Slc9b2	1.819	4.07388e-11	solute carrier family 9, subfamily B (NHA2, cation proton antiporter 2), member 2	29	28	16	31	64	92	97	138
100503552	NA	1.818	0.00432274	NA	2	1	1	0	5	7	17	4
60504	Il21r	1.818	3.50301e-12	interleukin 21 receptor	26	12	24	21	75	70	92	72
15024	H2-T10	1.817	9.28878e-39	histocompatibility 2, T region locus 10	121	140	155	124	439	451	442	600
11910	Atf3	1.816	4.47724e-05	activating transcription factor 3	26	38	72	121	267	270	229	352
77411	Esrp2	1.813	0.00536434	epithelial splicing regulatory protein 2	0	2	1	0	5	3	10	10
69591	Mdrl	1.812	8.65147e-06	mitochondrial dynamic related lncRNA	10	5	6	5	25	22	25	36
100042889	C920021L13Rik	1.811	1.93368e-07	RIKEN cDNA C920021L13 gene	7	13	10	8	36	39	34	37
78317	Ccdc88b	1.811	1.65459e-18	coiled-coil domain containing 88B	45	40	40	23	127	130	143	132
237636	Npc1l1	1.807	1.83287e-10	NPC1 like intracellular cholesterol transporter 1	24	20	19	17	99	65	50	84
319888	Oacyl	1.805	1.90036e-19	O-acyltransferase like	54	39	42	34	172	167	123	141
381924	Itgad	1.799	0.00017853	integrin, alpha D	2	4	5	5	18	30	18	11
11601	Angpt2	1.798	6.058e-16	angiopoietin 2	41	53	30	35	113	119	175	161
385643	Kng2	1.797	0.00790458	kininogen 2	0	0	0	0	3	2	5	4
73914	Irak3	1.796	1.26657e-07	interleukin-1 receptor-associated kinase 3	17	8	10	15	41	43	37	68
100689	Spon2	1.793	4.94832e-06	spondin 2, extracellular matrix protein	11	4	8	7	30	42	20	32
21683	Tecta	1.792	0.000127809	tectorin alpha	5	8	5	2	30	31	17	11
100217439	Snora19	1.791	0.00751424	small nucleolar RNA, H/ACA box 19	1	0	0	0	5	5	6	3
12370	Casp8	1.791	1.17515e-19	caspase 8	45	40	45	42	114	169	156	174
11520	Plin2	1.79	9.96402e-30	perilipin 2	235	264	225	252	722	865	654	1192
17312	Clec10a	1.79	5.02972e-09	C-type lectin domain family 10, member A	18	28	10	24	73	51	68	104
64138	Ctsz	1.79	1.01779e-83	cathepsin Z	531	516	586	554	1759	1848	2204	1803
100503982	Gm19998	1.788	0.00230379	predicted gene, 19998	1	1	0	4	11	7	10	13
381693	Wdr95	1.788	0.003653	WD40 repeat domain 95	0	0	3	2	12	5	10	8
56708	Clcf1	1.788	3.32366e-13	cardiotrophin-like cytokine factor 1	32	28	27	22	75	83	118	121
72391	Cdkn3	1.787	0.000783622	cyclin dependent kinase inhibitor 3	3	1	5	2	10	10	17	16
216799	Nlrp3	1.782	1.44023e-07	NLR family, pyrin domain containing 3	27	19	10	7	53	49	62	73
12394	Runx1	1.78	6.42838e-15	runt related transcription factor 1	35	26	22	35	101	100	129	93
235505	Cd109	1.78	6.26632e-12	CD109 antigen	21	27	16	28	68	95	101	70
215900	Calhm6	1.779	0.000286896	calcium homeostasis modulator family member 6	5	3	3	3	11	21	20	14
629750	Gm11517	1.779	7.41277e-06	ubiquitin A-52 residue ribosomal protein fusion product 1 pseudogene	8	4	8	7	31	36	22	24
56045	Samhd1	1.778	2.89655e-36	SAM domain and HD domain, 1	334	393	403	367	1415	1090	1019	1678
15896	Icam2	1.776	8.70426e-08	intercellular adhesion molecule 2	17	16	7	14	44	64	62	34
67578	Patl2	1.776	0.00818724	protein associated with topoisomerase II homolog 2 (yeast)	0	0	0	0	4	3	2	4
70981	Potegl	1.775	0.00101681	POTE ankyrin domain family, member G like	2	4	3	1	15	8	16	11
434233	Ppp1ccb	1.772	1.71919e-15	protein phosphatase 1 catalytic subunit gamma B	39	33	37	38	153	160	123	90
17873	Gadd45b	1.766	2.16726e-30	growth arrest and DNA-damage-inducible 45 beta	76	119	115	134	349	430	353	411
243912	Hspb6	1.766	2.51675e-23	heat shock protein, alpha-crystallin-related, B6	51	41	49	44	141	162	168	174
94176	Dock2	1.765	1.67683e-34	dedicator of cyto-kinesis 2	100	109	99	75	306	301	375	333
16176	Il1b	1.764	0.000960644	interleukin 1 beta	1	4	2	3	8	21	10	15
232371	C1rl	1.763	1.80782e-06	complement component 1, r subcomponent-like	10	8	7	10	41	31	38	23
268816	Mroh5	1.761	2.60976e-05	maestro heat-like repeat family member 5	4	4	8	7	28	21	25	21
16994	Ltb	1.759	0.000137201	lymphotoxin B	4	1	6	6	22	21	17	17
98365	Slamf9	1.759	1.74175e-09	SLAM family member 9	11	18	15	14	49	52	55	52
13479	Dpep1	1.758	0.00410762	dipeptidase 1	1	0	1	2	16	5	6	8
14219	Ccn2	1.758	2.67075e-46	cellular communication network factor 2	696	751	633	732	2465	2019	2063	3064
16177	Il1r1	1.756	8.20831e-15	interleukin 1 receptor, type I	45	25	26	38	99	139	108	129
26888	Clec4a2	1.755	6.11802e-09	C-type lectin domain family 4, member a2	13	18	16	16	44	46	78	62
12514	Cd68	1.754	3.05854e-24	CD68 antigen	133	133	146	128	345	387	642	495
80910	Gpr84	1.754	2.37677e-06	G protein-coupled receptor 84	17	14	10	14	25	54	92	41
22035	Tnfsf10	1.752	1.61379e-14	tumor necrosis factor (ligand) superfamily, member 10	28	39	46	30	145	98	105	151
384071	Slc25a34	1.751	3.78913e-41	solute carrier family 25, member 34	153	122	157	147	455	437	500	583
68713	Ifitm1	1.751	2.79182e-13	interferon induced transmembrane protein 1	41	43	35	55	166	98	132	216
18791	Plat	1.75	9.36201e-59	plasminogen activator, tissue	927	949	927	888	3263	3093	2455	3708
108912	Cdca2	1.747	9.95096e-05	cell division cycle associated 2	3	9	2	11	25	23	17	37
72677	2810049E08Rik	1.746	5.38653e-24	RIKEN cDNA 2810049E08 gene	44	60	58	68	173	222	212	188
70807	Arrdc2	1.744	4.49108e-31	arrestin domain containing 2	131	129	158	135	603	371	457	454
22376	Was	1.743	4.534e-12	Wiskott-Aldrich syndrome	22	20	17	22	72	80	65	68
19331	Rab19	1.742	0.000496874	RAB19, member RAS oncogene family	4	5	2	2	12	10	23	18
21929	Tnfaip3	1.742	3.33542e-25	tumor necrosis factor, alpha-induced protein 3	65	60	61	77	196	202	274	230
17079	Cd180	1.739	5.67773e-13	CD180 antigen	48	42	43	39	125	171	212	93
171209	Asic3	1.739	1.6798e-07	acid-sensing ion channel 3	22	8	14	9	60	46	44	40
74469	Taf7l	1.739	2.11796e-07	TATA-box binding protein associated factor 7 like	11	12	10	8	37	37	41	35
74556	Themis3	1.734	0.00765479	thymocyte selection associated family member 3	1	0	0	1	5	6	5	8
624121	Gm6471	1.733	0.000366454	predicted gene 6471	8	6	6	0	25	10	22	35
64685	Nmi	1.733	3.32495e-18	N-myc (and STAT) interactor	55	56	43	69	189	160	162	252
71862	Gpr160	1.733	2.59561e-06	G protein-coupled receptor 160	9	9	5	14	34	47	35	26
66940	Shisa5	1.73	3.54245e-92	shisa family member 5	470	453	468	482	1515	1440	1552	1741
14991	H2-M3	1.726	1.47834e-19	histocompatibility 2, M region locus 3	41	51	38	46	138	125	163	172
16792	Laptm5	1.723	4.56895e-54	lysosomal-associated protein transmembrane 5	445	466	621	509	1702	1587	1947	1573
71819	Kif23	1.723	1.3391e-07	kinesin family member 23	16	14	5	16	50	52	37	45
215632	Psd4	1.722	1.20759e-09	pleckstrin and Sec7 domain containing 4	22	12	16	17	46	65	65	63
17910	Myo15a	1.721	0.000170543	myosin XVA	5	4	5	3	22	21	16	14
381404	Pabpc1l	1.721	8.42184e-06	poly(A) binding protein, cytoplasmic 1-like	10	5	15	5	35	44	23	36
14747	Cmklr1	1.718	1.51663e-20	chemerin chemokine-like receptor 1	44	59	46	36	164	145	148	163
12442	Ccnb2	1.714	5.18799e-09	cyclin B2	20	12	15	12	55	49	51	51
83672	Sytl3	1.714	3.08411e-06	synaptotagmin-like 3	10	8	6	9	34	25	35	29
259051	Or52n4	1.713	0.00798394	olfactory receptor family 52 subfamily N member 4	1	0	0	1	5	7	3	8
474145	Clec4a4	1.713	0.00416907	C-type lectin domain family 4, member a4	1	2	1	1	4	7	14	10
105855	Nckap1l	1.712	1.86946e-36	NCK associated protein 1 like	189	137	155	192	467	539	615	621
15377	Foxa3	1.712	0.00916382	forkhead box A3	0	0	0	0	3	7	3	1
19200	Pstpip1	1.707	3.73122e-12	proline-serine-threonine phosphatase-interacting protein 1	39	20	29	22	100	72	102	104
16995	Ltb4r1	1.705	0.00340152	leukotriene B4 receptor 1	2	1	2	1	15	10	5	7
17216	Mcm2	1.705	1.14173e-25	minichromosome maintenance complex component 2	73	68	55	59	241	213	185	207
22350	Ezr	1.704	3.61409e-102	ezrin	836	749	744	836	2359	2677	2714	2617
17067	Ly6c1	1.703	6.44667e-30	lymphocyte antigen 6 family member C1	367	322	248	310	842	930	1374	984
11486	Ada	1.699	6.21029e-07	adenosine deaminase	12	9	8	11	40	35	36	32
101602	AI467606	1.696	8.66131e-06	expressed sequence AI467606	9	17	7	5	35	23	36	46
228576	Mall	1.696	0.00333324	mal, T cell differentiation protein-like	1	2	1	2	5	10	11	10
56745	C1qtnf1	1.696	3.39949e-44	C1q and tumor necrosis factor related protein 1	170	177	151	182	502	528	661	539
105841	Dennd3	1.695	8.83022e-25	DENN domain containing 3	93	68	81	70	245	316	214	255
17059	Klrb1c	1.694	0.00557141	killer cell lectin-like receptor subfamily B member 1C	1	2	0	1	3	13	9	7
17948	Naip2	1.694	9.29275e-12	NLR family, apoptosis inhibitory protein 2	30	16	30	23	71	79	91	102
217203	Tmem106a	1.692	2.78996e-13	transmembrane protein 106A	24	45	32	32	82	120	130	119
234779	Plcg2	1.692	1.16201e-18	phospholipase C, gamma 2	49	43	47	50	134	164	198	136
100039789	Ccl19-ps5	1.69	0.000179826	C-C motif chemokine ligand 19, pseudogene 5	2	6	5	6	18	13	31	21
217151	Arl5c	1.69	3.44498e-17	ADP-ribosylation factor-like 5C	39	46	44	33	115	146	159	121
12870	Cp	1.688	1.6725e-26	ceruloplasmin	338	367	311	402	1135	819	1110	1596
16970	Irag2	1.686	4.55374e-10	inositol 1,4,5-triphosphate receptor associated 2	17	23	25	26	82	108	61	61
20393	Sgk1	1.686	1.58477e-11	serum/glucocorticoid regulated kinase 1	382	406	479	777	1818	1519	1931	1679
15170	Ptpn6	1.683	1.55215e-22	protein tyrosine phosphatase, non-receptor type 6	88	98	92	65	234	237	334	317
17215	Mcm3	1.683	4.99814e-18	minichromosome maintenance complex component 3	33	38	35	44	118	123	139	120
245527	Eda2r	1.682	0.000538776	ectodysplasin A2 receptor	2	2	4	7	10	16	24	17
195434	Utp14b	1.681	2.63698e-24	UTP14B small subunit processome component	118	112	163	200	577	465	481	431
100039139	Ccdc152	1.68	0.00171889	coiled-coil domain containing 152	3	2	1	2	11	12	8	14
16194	Il6ra	1.68	5.77647e-18	interleukin 6 receptor, alpha	43	33	42	45	130	117	134	160
109032	Sp110	1.679	4.96196e-19	Sp110 nuclear body protein	55	39	49	60	140	161	169	201
639396	NA	1.677	8.87593e-08	NA	15	12	15	12	37	56	38	60
232493	Gys2	1.671	0.00159672	glycogen synthase 2	4	2	3	1	7	19	11	12
432555	Gm5431	1.669	4.87208e-07	predicted gene 5431	6	12	11	17	43	38	42	39
100503620	Gm15337	1.668	0.00386199	predicted gene 15337	3	2	0	1	7	10	15	5
21899	Tlr6	1.667	2.38311e-06	toll-like receptor 6	14	4	13	12	27	39	52	40
70466	Ckap2l	1.666	9.20268e-07	cytoskeleton associated protein 2-like	9	10	13	20	46	59	28	51
14159	Fes	1.665	1.16234e-17	feline sarcoma oncogene	51	45	37	45	146	114	171	151
30805	Slc22a4	1.66	3.13506e-28	solute carrier family 22 (organic cation transporter), member 4	94	107	105	132	286	345	414	366
18828	Plscr2	1.657	1.97851e-22	phospholipid scramblase 2	92	113	118	133	302	299	401	474
14190	Fgl2	1.656	2.24611e-19	fibrinogen-like protein 2	127	117	95	133	357	320	303	548
244864	Layn	1.649	5.26853e-08	layilin	11	16	13	16	41	42	53	54
22441	Xlr	1.646	5.34752e-07	X-linked lymphocyte-regulated	9	11	17	9	35	42	40	44
22127	Tsx	1.64	0.0002796	testis specific X-linked gene	7	5	5	3	17	39	16	14
12802	Cnr2	1.637	6.92314e-06	cannabinoid receptor 2	8	15	11	4	35	37	29	32
17112	Tm4sf1	1.636	4.84506e-07	transmembrane 4 superfamily member 1	96	90	65	87	151	255	370	396
229697	Cym	1.635	0.00638897	chymosin	0	2	0	2	8	5	12	5
269582	Clspn	1.635	2.07985e-06	claspin	14	11	6	9	38	31	33	37
16411	Itgax	1.634	6.72425e-09	integrin alpha X	21	16	16	15	56	61	67	43
66468	Ska1	1.626	0.00936181	spindle and kinetochore associated complex subunit 1	0	1	1	0	9	5	3	6
230073	Rigi	1.624	4.8865e-22	RNA sensor RIG-I	114	127	142	167	471	357	350	561
214855	Arid5a	1.623	2.16183e-28	AT-rich interaction domain 5A	136	143	199	235	555	566	563	567
13448	Dok1	1.622	9.41364e-09	docking protein 1	9	25	25	21	78	57	65	62
69824	Glod5	1.622	0.00414709	glyoxalase domain containing 5	2	0	2	2	6	13	8	8
22177	Tyrobp	1.621	1.553e-25	TYRO protein tyrosine kinase binding protein	210	221	221	225	505	585	900	763
14103	Fasl	1.619	0.0011157	Fas ligand	1	4	3	5	18	14	7	21
12703	Socs1	1.616	1.20334e-07	suppressor of cytokine signaling 1	13	16	13	14	50	58	35	44
19652	Rbm3	1.616	3.15316e-77	RNA binding motif (RNP1, RRM) protein 3	1915	1886	1731	1548	5170	5264	5293	6101
16169	Il15ra	1.615	2.25764e-20	interleukin 15 receptor, alpha chain	48	45	52	47	138	145	162	161
77056	Tmco4	1.615	2.85125e-18	transmembrane and coiled-coil domains 4	71	46	58	46	166	205	149	178
11796	Birc3	1.613	1.12522e-19	baculoviral IAP repeat-containing 3	57	59	49	66	160	180	165	223
319739	B230303O12Rik	1.609	1.21805e-20	RIKEN cDNA B230303O12 gene	57	75	52	50	204	180	172	170
63873	Trpv4	1.609	3.31994e-08	transient receptor potential cation channel, subfamily V, member 4	25	16	14	15	45	53	75	59
100504291	Gm16618	1.608	5.36624e-06	predicted gene, 16618	8	10	11	11	40	28	45	25
103161	Apof	1.606	0.000771511	apolipoprotein F	0	9	5	10	37	12	15	37
19041	Ppl	1.606	0.00118998	periplakin	5	6	0	2	22	16	12	11
26411	Map4k1	1.602	1.03199e-07	mitogen-activated protein kinase kinase kinase kinase 1	13	18	18	12	67	45	41	50
76406	Saxo5	1.599	0.000561476	stabilizer of axonemal microtubules 5	0	8	5	6	25	13	20	17
74646	Spsb1	1.598	2.35676e-48	splA/ryanodine receptor domain and SOCS box containing 1	187	182	175	165	589	557	486	529
15486	Hsd17b2	1.59	0.0111795	hydroxysteroid (17-beta) dehydrogenase 2	0	0	0	0	2	3	3	4
12523	Cd84	1.588	4.45997e-22	CD84 antigen	74	86	69	76	208	200	292	241
101497	Plekhg2	1.587	3.27749e-27	pleckstrin homology domain containing, family G (with RhoGef domain) member 2	109	104	82	97	262	293	355	289
56089	Ramp3	1.583	2.82757e-12	receptor (calcitonin) activity modifying protein 3	28	27	33	34	74	96	115	102
18263	Odc1	1.582	7.44649e-83	ornithine decarboxylase, structural 1	1177	1195	1137	1276	3178	3954	3708	3573
328967	Arhgef37	1.581	3.38697e-12	Rho guanine nucleotide exchange factor 37	31	29	30	49	138	107	95	101
17869	Myc	1.58	1.60501e-17	myelocytomatosis oncogene	42	44	47	51	139	120	146	166
320295	C920006O11Rik	1.579	1.55084e-18	RIKEN cDNA C920006O11 gene	56	50	46	41	151	161	146	132
50723	Icosl	1.577	3.77986e-15	icos ligand	37	31	38	31	107	103	112	106
327992	Hsf5	1.575	0.000229525	heat shock transcription factor family member 5	6	5	5	4	15	29	17	20
30935	Tor3a	1.573	1.24484e-32	torsin family 3, member A	178	145	168	166	551	470	401	564
226421	Rab7b	1.569	1.007e-12	RAB7B, member RAS oncogene family	53	57	47	53	131	136	140	246
12519	Cd80	1.568	4.89477e-05	CD80 antigen	11	8	8	8	25	21	26	53
224109	Nrros	1.568	6.57253e-26	negative regulator of reactive oxygen species	99	67	82	77	235	266	232	251
16331	Inpp5d	1.567	9.09451e-44	inositol polyphosphate-5-phosphatase D	152	155	146	140	406	433	473	463
16763	Lad1	1.567	3.20134e-06	ladinin	7	14	12	11	44	36	38	28
66442	Spc25	1.566	1.15172e-06	SPC25, NDC80 kinetochore complex component, homolog (S. cerevisiae)	16	11	10	12	43	44	29	43
258462	Or2y1f	1.563	0.011731	olfactory receptor family 2 subfamily Y member 1F	0	0	0	0	3	2	3	4
20848	Stat3	1.562	1.10195e-83	signal transducer and activator of transcription 3	1199	1302	1296	1249	3515	4274	3548	3657
78781	Zc3hav1	1.562	4.39021e-24	zinc finger CCCH type, antiviral 1	83	107	74	74	280	231	234	265
242594	Fyb2	1.561	5.90533e-05	FYN binding protein 2	9	6	6	7	34	20	20	27
14663	Glycam1	1.56	0.0038128	glycosylation dependent cell adhesion molecule 1	2	2	3	1	7	5	20	10
213522	Plekhg6	1.56	0.00104058	pleckstrin homology domain containing, family G (with RhoGef domain) member 6	3	3	2	5	11	13	17	16
242705	E2f2	1.56	2.17019e-05	E2F transcription factor 2	10	9	5	8	33	24	28	26
70928	Trim69	1.558	0.0118559	tripartite motif-containing 69	0	0	0	0	2	2	6	3
109342	Slc5a10	1.556	0.0106156	solute carrier family 5 (sodium/glucose cotransporter), member 10	0	1	0	1	4	7	7	5
100503912	NA	1.555	6.57861e-06	NA	10	14	13	6	40	41	34	27
100124672	Trbv12-1	1.554	0.0118862	T cell receptor beta, variable 12-1	0	0	0	0	4	3	2	3
114643	Oas1c	1.554	3.51237e-06	2'-5' oligoadenylate synthetase 1C	18	13	9	12	29	51	34	57
246779	Il27	1.552	0.0120368	interleukin 27	0	0	0	0	1	1	6	6
494468	Armcx5	1.552	3.13011e-42	armadillo repeat containing, X-linked 5	318	305	240	274	857	936	855	722
53906	Phgr1	1.552	0.011951	proline/histidine/glycine-rich 1	0	0	0	0	4	2	3	3
19011	Endou	1.543	3.40944e-09	endonuclease, polyU-specific	25	28	26	14	70	81	57	84
27218	Slamf1	1.542	0.000877876	signaling lymphocytic activation molecule family member 1	7	5	3	2	21	16	9	21
326618	Tpm4	1.541	2.2355e-29	tropomyosin 4	448	498	464	485	1130	1222	1367	1895
330122	Cxcl3	1.538	0.012302	C-X-C motif chemokine ligand 3	0	0	0	0	1	6	3	3
68016	Cavin4	1.537	5.4268e-06	caveolae associated 4	9	15	9	9	30	30	40	39
17173	Ascl2	1.535	0.000772082	achaete-scute family bHLH transcription factor 2	4	2	5	4	17	12	17	15
237038	Nox1	1.531	0.000839903	NADPH oxidase 1	7	4	4	2	25	10	11	23
319997	A630001G21Rik	1.531	1.78645e-05	RIKEN cDNA A630001G21 gene	6	11	10	9	24	28	36	34
74144	Robo4	1.531	2.73419e-09	roundabout guidance receptor 4	25	37	28	28	74	66	134	94
329562	A530013C23Rik	1.528	0.0119872	RIKEN cDNA A530013C23 gene	1	0	0	0	5	2	3	5
234258	Neil3	1.527	0.00110256	nei like 3 (E. coli)	4	8	2	2	13	17	14	17
76072	Rnf183	1.526	0.00985763	ring finger protein 183	0	0	1	2	5	2	9	9
23880	Fyb1	1.525	4.20802e-15	FYN binding protein 1	81	57	62	51	148	198	237	167
72655	Snhg5	1.523	7.407e-41	small nucleolar RNA host gene 5	184	208	164	195	534	565	486	595
22778	Ikzf1	1.521	1.44e-16	IKAROS family zinc finger 1	54	50	44	67	156	169	180	134
18158	Nppb	1.52	0.00537633	natriuretic peptide type B	0	1	5	1	8	17	6	8
13614	Edn1	1.519	1.05594e-06	endothelin 1	21	25	20	16	35	56	102	67
12306	Anxa2	1.518	4.02524e-30	annexin A2	391	318	268	364	836	855	1125	1091
17872	Ppp1r15a	1.518	6.27852e-51	protein phosphatase 1, regulatory subunit 15A	316	390	357	365	1090	972	924	1140
19141	Lgmn	1.517	3.40601e-94	legumain	1863	1654	1773	1755	4663	4963	5519	5131
11745	Anxa3	1.516	3.49298e-32	annexin A3	174	178	149	203	463	453	556	577
241274	Pnpla7	1.515	5.54412e-46	patatin-like phospholipase domain containing 7	294	246	269	275	848	690	860	735
243771	Parp12	1.514	1.43216e-34	poly (ADP-ribose) polymerase family, member 12	289	281	307	324	925	741	755	1062
170706	Tmem37	1.512	4.4827e-08	transmembrane protein 37	27	14	15	23	73	56	71	50
215387	Ncaph	1.509	5.78558e-07	non-SMC condensin I complex, subunit H	23	8	13	19	52	44	49	53
100503044	A730020M07Rik	1.507	7.34657e-07	RIKEN cDNA A730020M07 gene	18	12	12	23	61	36	49	60
12228	Btg3	1.505	1.24006e-34	BTG anti-proliferation factor 3	152	192	149	175	505	528	419	468
13611	S1pr4	1.505	0.00027855	sphingosine-1-phosphate receptor 4	5	5	6	4	17	20	22	18
17444	Grap2	1.503	3.66743e-06	GRB2-related adaptor protein 2	13	14	13	7	45	36	35	33
13685	Eif4ebp1	1.502	4.35413e-09	eukaryotic translation initiation factor 4E binding protein 1	30	19	26	34	55	88	103	93
14605	Tsc22d3	1.5	4.36935e-34	TSC22 domain family, member 3	550	587	559	716	1865	1628	1387	2049
23853	Def6	1.5	3.39263e-10	differentially expressed in FDCP 6	23	36	37	22	105	87	88	72
100862197	NA	1.499	0.011876	NA	1	0	1	0	3	6	6	8
20460	Stil	1.496	7.79996e-08	Scl/Tal1 interrupting locus	21	10	24	21	65	63	57	48
50930	Tnfsf14	1.495	0.0119872	tumor necrosis factor (ligand) superfamily, member 14	1	0	1	0	4	9	3	6
77036	1700109H08Rik	1.495	3.67039e-10	RIKEN cDNA 1700109H08 gene	29	24	28	22	90	85	72	63
69769	Tnfaip8l2	1.492	1.95894e-08	tumor necrosis factor, alpha-induced protein 8-like 2	32	14	19	26	56	75	67	82
108052	Slc14a1	1.491	1.8898e-29	solute carrier family 14 (urea transporter), member 1	307	258	243	254	570	834	802	833
320782	Tmem154	1.491	2.58245e-09	transmembrane protein 154	32	30	15	25	85	68	71	80
23876	Fbln5	1.488	2.97719e-14	fibulin 5	126	137	98	138	286	334	550	291
17064	Cd93	1.486	1.15587e-20	CD93 antigen	63	74	79	69	194	180	240	206
77037	Mrap	1.485	0.000281801	melanocortin 2 receptor accessory protein	8	4	9	6	24	15	18	41
268709	Fam107a	1.484	1.01278e-73	family with sequence similarity 107, member A	2083	1979	2226	2479	6153	5763	6587	6198
71145	Scara5	1.484	4.06178e-06	scavenger receptor class A, member 5	23	24	20	31	85	36	58	134
20324	Cavin2	1.483	1.65435e-14	caveolae associated 2	153	135	105	131	301	313	335	573
217578	Baz1a	1.478	3.64462e-18	bromodomain adjacent to zinc finger domain 1A	69	87	99	84	195	291	216	272
83673	Snhg1	1.477	9.62592e-36	small nucleolar RNA host gene 1	233	217	176	188	560	505	626	605
73862	Spmip7	1.476	0.00551606	sperm microtubule inner protein 7	3	0	3	1	14	10	6	7
20425	Shmt1	1.473	3.31243e-10	serine hydroxymethyltransferase 1 (soluble)	26	29	37	31	118	95	76	75
12959	Cryba4	1.471	6.91563e-05	crystallin, beta A4	9	8	15	4	33	29	36	23
20897	Stra6	1.471	2.28331e-30	stimulated by retinoic acid gene 6	127	124	107	149	376	330	375	353
22637	Zap70	1.468	2.76283e-06	zeta-chain (TCR) associated protein kinase	10	12	17	13	42	32	52	38
100040382	NA	1.465	0.0053588	NA	1	2	1	2	10	7	6	13
232201	Arhgap25	1.464	6.03104e-10	Rho GTPase activating protein 25	29	29	25	24	65	80	98	74
209200	Dtx3l	1.463	1.31052e-27	deltex 3-like, E3 ubiquitin ligase	157	155	157	127	418	375	372	502
621967	NA	1.463	0.00891236	NA	0	1	1	2	8	7	6	6
100862287	LOC100862287	1.46	0.00816835	uncharacterized LOC100862287	0	1	1	2	5	7	5	14
19128	Pros1	1.458	8.53386e-32	protein S (alpha)	182	225	179	203	496	481	610	615
76486	Ly6k	1.457	0.01422	lymphocyte antigen 6 family member K	0	0	0	0	3	2	7	1
18005	Nek2	1.455	3.02439e-05	NIMA (never in mitosis gene a)-related expressed kinase 2	6	13	7	14	41	32	26	31
78416	Rnase6	1.455	0.00156177	ribonuclease, RNase A family, 6	4	4	4	2	12	13	17	13
19186	Psme1	1.454	1.73677e-49	proteasome (prosome, macropain) activator subunit 1 (PA28 alpha)	470	480	421	471	1266	1150	1198	1482
16992	Lta	1.453	0.00645493	lymphotoxin A	2	0	2	2	8	10	8	6
432628	Mfsd2b	1.451	2.89881e-12	MFSD2 lysolipid transporter B, sphingolipid	55	52	57	31	144	159	106	149
71660	Rarres2	1.447	7.82359e-10	retinoic acid receptor responder (tazarotene induced) 2	20	34	25	30	72	79	91	74
387237	Mir129-1	1.445	0.0043212	microRNA 129-1	2	0	4	2	6	12	14	10
17829	Muc1	1.444	6.83525e-08	mucin 1, transmembrane	16	31	22	26	58	67	96	59
54485	Dll4	1.444	2.40512e-06	delta like canonical Notch ligand 4	23	31	19	9	75	75	43	54
100504526	NA	1.443	1.15132e-06	NA	12	11	20	16	49	38	45	46
619327	G630093K05Rik	1.441	0.00144688	RIKEN cDNA G630093K05 gene	6	2	3	3	14	16	14	13
12798	Cnn2	1.438	1.75709e-17	calponin 2	131	141	95	139	377	247	397	392
21835	Thrsp	1.437	1.81611e-17	thyroid hormone responsive	116	110	144	131	378	249	325	446
78102	8430426J06Rik	1.437	0.0134994	RIKEN cDNA 8430426J06 gene	0	1	1	0	5	10	2	4
14595	B4galt1	1.434	1.41303e-25	UDP-Gal:betaGlcNAc beta 1,4- galactosyltransferase, polypeptide 1	113	133	95	119	293	294	358	325
207667	Skor1	1.434	0.00362782	SKI family transcriptional corepressor 1	1	4	4	1	14	12	8	11
387160	Mir142	1.434	0.0142439	microRNA 142	1	0	0	0	4	2	6	4
71132	Cabyr	1.433	2.73134e-16	calcium binding tyrosine phosphorylation regulated	73	67	60	64	195	227	165	150
11596	Ager	1.432	9.61093e-10	advanced glycosylation end product-specific receptor	23	25	26	27	70	80	79	63
14012	Mpzl2	1.431	7.84447e-14	myelin protein zero-like 2	89	113	66	141	292	263	246	352
54720	Rcan1	1.431	5.57262e-24	regulator of calcineurin 1	384	451	430	442	886	1542	1035	1247
16373	Irx3	1.43	0.000470002	Iroquois related homeobox 3	3	14	6	3	30	20	22	21
77011	Ticrr	1.43	1.11208e-05	TOPBP1-interacting checkpoint and replication regulator	14	19	9	12	58	46	29	34
19188	Psme2	1.429	3.56207e-40	proteasome (prosome, macropain) activator subunit 2 (PA28 beta)	340	355	336	319	900	796	889	1093
654432	Gm7334	1.429	3.17396e-25	B-cell translocation gene 3 pseudogene	106	137	115	129	355	375	281	325
15200	Hbegf	1.428	1.58358e-27	heparin-binding EGF-like growth factor	203	209	222	207	454	639	680	536
100503337	Gm9895	1.427	0.00705475	predicted gene 9895	1	3	0	2	6	7	20	5
101694	Mir9-3hg	1.426	2.08879e-35	Mir9-3 host gene	1002	861	864	645	2361	2394	2383	2049
244646	Pkd1l3	1.424	2.82822e-10	polycystic kidney disease 1 like 3	40	26	46	41	128	134	89	90
23845	Clec5a	1.422	4.52088e-08	C-type lectin domain family 5, member a	23	31	24	27	47	95	86	79
277753	Cyp4a12a	1.419	0.00364937	cytochrome P450, family 4, subfamily a, polypeptide 12a	5	2	2	2	7	9	9	26
72121	Dennd2d	1.418	0.00190699	DENN domain containing 2D	6	4	4	1	15	17	9	16
13036	Ctsh	1.415	4.73337e-22	cathepsin H	249	252	187	245	519	533	757	741
21825	Thbs1	1.412	1.26978e-05	thrombospondin 1	220	196	181	242	606	583	341	1062
69398	Cdhr4	1.411	0.000122737	cadherin-related family member 4	5	13	8	7	27	20	29	29
70086	Cysltr2	1.411	0.00232248	cysteinyl leukotriene receptor 2	3	4	3	4	13	9	9	27
68480	Card19	1.41	7.07712e-18	caspase recruitment domain family, member 19	82	79	88	63	180	202	223	250
18766	Pkdrej	1.408	3.51848e-09	polycystin (PKD) family receptor for egg jelly	20	32	24	24	76	68	67	70
20973	Syngr2	1.407	6.89018e-23	synaptogyrin 2	97	96	84	93	232	263	284	224
22040	Trex1	1.405	1.11448e-30	three prime repair exonuclease 1	178	146	179	176	425	447	427	535
21847	Klf10	1.404	6.5279e-15	Kruppel-like transcription factor 10	187	149	234	292	640	616	427	694
237360	Adamts14	1.403	0.00117495	ADAM metallopeptidase with thrombospondin type 1 motif 14	5	9	4	2	20	16	20	12
239849	Cd200r4	1.403	0.015427	CD200 receptor 4	0	0	1	0	5	0	6	6
72027	Slc39a4	1.402	0.0053301	solute carrier family 39 (zinc transporter), member 4	1	3	1	2	8	7	12	10
14319	Fth1	1.401	4.15497e-42	ferritin heavy polypeptide 1	5749	6448	6681	7716	15264	17645	20557	17656
20525	Slc2a1	1.401	2.52705e-43	solute carrier family 2 (facilitated glucose transporter), member 1	289	299	355	333	788	807	941	882
109637	Upk1a	1.398	1.53527e-05	uroplakin 1A	14	9	17	16	48	58	25	40
117591	Slc2a9	1.395	5.32951e-08	solute carrier family 2 (facilitated glucose transporter), member 9	25	20	30	17	55	70	79	61
14998	H2-DMa	1.394	1.99795e-13	histocompatibility 2, class II, locus DMa	43	52	48	47	134	108	159	122
652925	Tmem243	1.394	4.47211e-17	transmembrane protein 243, mitochondrial	53	66	60	64	166	146	160	185
13039	Ctsl	1.391	5.63571e-53	cathepsin L	2018	1914	1667	2074	5116	4749	4702	5753
14726	Pdpn	1.388	2.43711e-20	podoplanin	273	263	223	308	528	716	918	712
75789	4930444M15Rik	1.385	0.00584016	RIKEN cDNA 4930444M15 gene	0	3	2	3	12	13	3	14
12116	Bhmt	1.384	5.91872e-05	betaine-homocysteine methyltransferase	15	24	15	26	56	23	59	108
224796	Clic5	1.384	7.20448e-10	chloride intracellular channel 5	27	36	26	27	76	79	95	73
22038	Plscr1	1.383	5.13416e-13	phospholipid scramblase 1	70	46	58	52	128	133	175	184
78733	Troap	1.382	0.00250632	trophinin associated protein	3	1	3	6	16	13	11	12
15985	Cd79b	1.379	0.00171005	CD79B antigen	1	10	5	3	15	17	26	12
23849	Klf6	1.379	1.9075e-43	Kruppel-like transcription factor 6	368	372	411	438	976	1082	957	1177
239122	Setdb2	1.378	8.53658e-14	SET domain, bifurcated 2	86	82	80	76	273	206	147	250
110749	Chaf1b	1.377	4.2687e-06	chromatin assembly factor 1, subunit B	11	19	17	10	42	45	41	40
12575	Cdkn1a	1.377	1.45786e-51	cyclin dependent kinase inhibitor 1A	1072	961	1272	1220	2979	3149	2919	2837
16625	Serpina3c	1.377	0.0164228	serine (or cysteine) peptidase inhibitor, clade A, member 3C	0	0	0	0	3	5	0	6
620078	Sp140l2	1.377	0.001685	Sp140 nuclear body protein like 2	3	10	4	2	9	16	23	22
16905	Lmna	1.376	3.65091e-51	lamin A	423	340	406	392	975	1076	984	1065
12229	Btk	1.373	1.19072e-06	Bruton agammaglobulinemia tyrosine kinase	19	18	16	17	41	39	60	64
16551	Kif11	1.373	9.00514e-10	kinesin family member 11	37	33	25	34	101	95	67	96
21803	Tgfb1	1.373	2.03484e-11	transforming growth factor, beta 1	41	37	45	41	91	134	128	100
104709	Pik3r6	1.372	4.50905e-05	phosphoinositide-3-kinase regulatory subunit 5	12	12	5	14	31	35	29	35
66102	Cxcl16	1.371	3.29327e-11	C-X-C motif chemokine ligand 16	65	75	55	58	118	148	224	198
71712	Dram1	1.369	5.66272e-05	DNA-damage regulated autophagy modulator 1	12	12	6	10	23	34	31	36
14824	Grn	1.366	9.37388e-38	granulin	822	911	885	784	2219	2078	2695	1893
77799	Sla2	1.364	0.00616046	Src-like-adaptor 2	2	3	2	2	8	21	3	10
209737	Kif15	1.363	1.48665e-07	kinesin family member 15	18	23	25	16	61	51	58	56
226075	Glis3	1.363	3.18541e-08	GLIS family zinc finger 3	33	44	27	27	65	119	103	78
100503907	Gm19955	1.361	0.0120734	predicted gene, 19955	3	0	0	1	5	7	12	4
69665	Upk3bl	1.36	0.00832145	uroplakin 3B-like	5	1	0	1	5	9	16	8
59126	Nek6	1.359	1.17626e-23	NIMA (never in mitosis gene a)-related expressed kinase 6	245	225	215	222	487	612	757	527
320078	Olfml2b	1.357	1.04343e-07	olfactomedin-like 2B	24	26	26	22	62	82	48	86
216991	Adap2	1.356	1.37471e-14	ArfGAP with dual PH domains 2	52	60	44	56	127	140	155	140
16559	Kif17	1.351	1.61807e-16	kinesin family member 17	100	95	113	90	310	272	189	277
233571	P2ry6	1.351	7.00033e-10	pyrimidinergic receptor P2Y, G-protein coupled, 6	35	33	42	43	73	110	125	114
68527	Ucma	1.351	0.00301896	upper zone of growth plate and cartilage matrix associated	3	3	2	4	15	8	12	14
72512	Sting1	1.348	1.1943e-15	stimulator of interferon response cGAMP interactor 1	62	52	66	65	155	144	164	187
94088	Trim6	1.348	0.00314304	tripartite motif-containing 6	5	6	0	3	17	8	14	19
100504343	NA	1.347	8.06867e-06	NA	18	13	12	14	35	44	33	52
100303644	Actc1dt	1.345	0.000626329	actin, alpha, cardiac muscle 1 divergent transcript	7	11	4	6	34	22	15	19
18035	Nfkbia	1.345	3.17102e-32	nuclear factor of kappa light polypeptide gene enhancer in B cells inhibitor, alpha	268	307	340	362	718	802	905	881
21934	Tnfrsf11a	1.345	9.00626e-07	tumor necrosis factor receptor superfamily, member 11a, NFKB activator	14	29	25	27	51	68	94	56
69221	2410006H16Rik	1.341	1.10186e-31	RIKEN cDNA 2410006H16 gene	263	226	202	241	627	539	564	669
16598	Klf2	1.34	2.02935e-11	Kruppel-like transcription factor 2 (lung)	34	54	58	71	152	133	130	168
105171	Arrdc3	1.339	1.37355e-26	arrestin domain containing 3	657	747	639	673	1850	1857	1263	2035
80981	Arl4d	1.338	1.10861e-13	ADP-ribosylation factor-like 4D	177	209	252	269	666	556	388	785
64540	Tspan4	1.337	3.86937e-34	tetraspanin 4	164	178	184	176	422	438	443	497
100503570	NA	1.334	0.000100222	NA	9	22	10	11	33	52	49	22
17000	Ltbr	1.334	5.41879e-18	lymphotoxin B receptor	127	163	135	157	314	341	498	365
66769	4933427E11Rik	1.334	0.00684028	RIKEN cDNA 4933427E11 gene	0	2	4	2	7	12	9	9
23943	Esyt1	1.332	1.29562e-19	extended synaptotagmin-like protein 1	163	142	129	110	315	301	395	394
171504	Apobr	1.328	3.5308e-07	apolipoprotein B receptor	15	34	19	26	61	59	77	62
76574	Mfsd2a	1.328	6.32437e-34	MFSD2 lysolipid transporter A, lysophospholipid	310	322	298	312	747	675	813	930
100862163	NA	1.327	0.00863075	NA	0	1	2	3	11	7	5	12
100502635	Gm11525	1.322	1.09793e-05	predicted gene 11525	14	11	15	12	43	32	37	38
223775	Pim3	1.321	6.67829e-30	proviral integration site 3	332	383	420	447	1139	870	1087	932
30877	Gnl3	1.321	8.05376e-51	guanine nucleotide binding protein nucleolar 3	390	359	353	403	879	993	962	969
80876	Ifitm2	1.318	6.84897e-19	interferon induced transmembrane protein 2	163	157	141	161	341	316	478	463
170768	Pfkfb3	1.313	1.45137e-28	6-phosphofructo-2-kinase/fructose-2,6-biphosphatase 3	392	483	415	422	1038	1154	866	1270
73634	Chct1	1.311	0.011386	CHD1 helical C-terminal domain containing 1	2	1	2	0	5	10	3	10
100217453	Snord16a	1.31	0.00861058	small nucleolar RNA, C/D box 16A	2	0	4	1	10	6	10	8
14385	Slc37a4	1.31	3.60403e-34	solute carrier family 37 (glucose-6-phosphate transporter), member 4	242	230	217	227	526	529	608	643
20135	Rrm2	1.307	1.29983e-06	ribonucleotide reductase M2	18	28	20	20	73	42	51	68
16170	Il16	1.306	8.7304e-11	interleukin 16	43	42	37	51	114	124	87	131
16768	Lag3	1.306	1.10559e-21	lymphocyte-activation gene 3	102	95	101	105	222	264	260	278
19698	Relb	1.305	1.20502e-08	avian reticuloendotheliosis viral (v-rel) oncogene related B	41	36	45	53	95	86	168	119
545030	Wdfy4	1.305	1.24605e-10	WD repeat and FYVE domain containing 4	40	40	40	33	94	98	120	89
100043609	Gm14207	1.302	0.0113708	predicted gene 14207	0	2	1	2	7	9	8	4
18301	Fxyd5	1.301	1.39745e-16	FXYD domain-containing ion transport regulator 5	230	199	165	225	472	386	654	575
20339	Sele	1.297	0.0190358	selectin, endothelial cell	0	0	0	0	1	2	5	4
23900	Hcst	1.297	0.00515778	hematopoietic cell signal transducer	7	1	4	1	6	20	16	11
73660	Cabp4	1.295	1.60761e-06	calcium binding protein 4	21	18	16	19	53	39	63	48
270685	Mthfd1l	1.294	1.28579e-20	methylenetetrahydrofolate dehydrogenase (NADP+ dependent) 1-like	122	104	111	106	235	284	283	317
382639	Zbtb42	1.293	3.54922e-05	zinc finger and BTB domain containing 42	17	15	11	9	45	28	40	34
666504	Tmem249	1.293	0.00299388	transmembrane protein 249	5	3	5	2	18	13	8	18
209086	Samd9l	1.292	2.51294e-14	sterile alpha motif domain containing 9-like	178	215	194	232	507	497	361	723
107747	Aldh1l1	1.288	8.89326e-48	aldehyde dehydrogenase 1 family, member L1	954	772	809	849	1943	1960	2247	2206
67844	Rab32	1.288	7.27924e-09	RAB32, member RAS oncogene family	31	30	35	25	68	74	89	86
12738	Cldn2	1.287	0.00198671	claudin 2	6	3	5	6	15	10	14	33
69444	Lyzl6	1.287	0.0188862	lysozyme-like 6	1	0	0	0	4	5	2	4
74473	4933433H22Rik	1.287	0.0188862	RIKEN cDNA 4933433H22 gene	1	0	0	0	4	5	2	4
20229	Sat1	1.285	8.36313e-23	spermidine/spermine N1-acetyl transferase 1	647	699	536	755	1371	1508	1619	2083
330460	Tmem150b	1.283	0.00017911	transmembrane protein 150B	9	5	12	11	27	24	36	24
21928	Tnfaip2	1.281	2.02203e-06	tumor necrosis factor, alpha-induced protein 2	45	23	32	36	48	94	110	121
14181	Fgfbp1	1.279	1.36145e-12	fibroblast growth factor binding protein 1	106	110	62	97	276	188	220	264
14840	Gsg1	1.279	0.00290286	germ cell associated 1	3	3	4	4	14	15	12	11
27214	Dbf4	1.277	2.35974e-06	DBF4 zinc finger	24	29	19	13	55	66	66	44
414801	Itprip	1.277	7.67178e-07	inositol 1,4,5-triphosphate receptor interacting protein	26	23	24	14	60	66	57	49
52855	Lair1	1.277	1.09265e-16	leukocyte-associated Ig-like receptor 1	126	113	117	113	244	278	384	273
72415	Sgo1	1.269	0.00176802	shugoshin 1	5	8	2	6	22	19	15	13
791267	Gm16488	1.268	2.70654e-05	predicted gene 16488	13	11	21	14	43	52	42	29
12489	Cd33	1.266	1.87926e-18	CD33 molecule	121	94	109	91	225	248	288	269
13650	Rhbdf1	1.265	1.49741e-17	rhomboid 5 homolog 1	152	184	235	189	456	431	593	409
12925	Crip1	1.264	2.42302e-10	cysteine-rich protein 1	64	68	48	48	110	126	168	174
18817	Plk1	1.263	4.97482e-07	polo like kinase 1	25	15	26	21	64	53	58	58
56691	Dnajb8	1.263	0.0203199	DnaJ heat shock protein family (Hsp40) member B8	0	0	0	0	1	5	6	1
12985	Csf3	1.262	0.00979003	colony stimulating factor 3 (granulocyte)	1	0	5	2	15	7	3	16
240754	Lax1	1.262	0.000416791	lymphocyte transmembrane adaptor 1	9	8	15	7	31	44	19	21
19400	Rapsn	1.261	0.0016414	receptor-associated protein of the synapse	3	4	8	4	17	17	16	16
214854	Neurl3	1.261	6.27181e-06	neuralized E3 ubiquitin protein ligase 3	20	29	23	12	42	61	53	67
217069	Trim25	1.261	2.50366e-22	tripartite motif-containing 25	162	192	213	196	509	460	379	521
54353	Skap2	1.261	7.39176e-13	src family associated phosphoprotein 2	96	91	86	111	178	215	311	264
106512	Gpsm3	1.256	5.30498e-08	G-protein signalling modulator 3 (AGS3-like, C. elegans)	30	34	22	24	72	79	70	64
140497	Cd300c2	1.256	6.01341e-07	CD300C molecule 2	43	48	36	52	73	102	191	112
114332	Lyve1	1.255	2.86756e-06	lymphatic vessel endothelial hyaluronan receptor 1	22	24	12	25	51	54	48	66
18003	Nedd9	1.255	2.58666e-17	neural precursor cell expressed, developmentally down-regulated gene 9	157	159	130	221	448	356	421	423
26549	Itgb1bp2	1.255	1.54349e-05	integrin beta 1 binding protein 2	15	16	14	13	48	35	38	36
67477	Abhd15	1.255	6.65341e-05	abhydrolase domain containing 15	12	6	15	16	40	42	29	31
12775	Ccr7	1.254	0.0131925	C-C motif chemokine receptor 7	1	1	2	1	10	2	6	10
19125	Prodh	1.252	1.32367e-28	proline dehydrogenase	355	285	307	324	787	658	745	896
21789	Tfpi2	1.252	0.0169766	tissue factor pathway inhibitor 2	0	1	1	1	4	8	5	6
67647	4930523C07Rik	1.25	8.313e-09	RIKEN cDNA 4930523C07 gene	31	40	26	39	86	79	79	104
100041979	Gm3604	1.248	2.12028e-08	predicted gene 3604	32	30	30	27	70	85	65	86
80898	Erap1	1.245	8.79408e-26	endoplasmic reticulum aminopeptidase 1	243	309	275	275	666	652	560	783
107702	Rnh1	1.24	4.43603e-26	ribonuclease/angiogenin inhibitor 1	429	306	346	360	752	850	876	996
21678	Tead3	1.239	3.46177e-10	TEA domain family member 3	49	39	49	57	111	118	156	105
22320	Vamp8	1.238	2.61186e-17	vesicle-associated membrane protein 8	142	124	144	152	272	310	397	394
19866	Rnu7	1.236	0.00798171	U7 small nuclear RNA	1	2	2	3	12	10	9	6
12723	Clcn1	1.233	7.16877e-16	chloride channel, voltage-sensitive 1	124	110	176	116	356	341	303	284
17110	Lyz1	1.233	4.86831e-08	lysozyme 1	37	51	39	42	85	88	157	101
12721	Coro1a	1.232	3.33771e-48	coronin, actin binding protein 1A	523	482	476	508	1089	1169	1177	1286
13449	Dok2	1.232	8.73314e-06	docking protein 2	21	10	18	25	48	57	52	42
170722	Nxf7	1.231	8.62879e-08	nuclear RNA export factor 7	51	37	38	31	88	92	140	80
83490	Pik3ap1	1.231	1.20503e-14	phosphoinositide-3-kinase adaptor protein 1	95	93	79	99	189	224	280	203
108673	Ccdc86	1.228	4.1419e-14	coiled-coil domain containing 86	88	65	81	59	182	187	180	164
16184	Il2ra	1.228	0.00134581	interleukin 2 receptor, alpha chain	7	5	14	3	17	24	17	35
66282	Tma16	1.228	3.28391e-12	translation machinery associated 16	78	73	65	91	197	236	147	176
69692	Hddc2	1.228	2.85229e-18	HD domain containing 2	122	95	102	99	227	251	245	287
54132	Pdlim1	1.227	4.49463e-05	PDZ and LIM domain 1 (elfin)	9	10	17	21	40	37	38	42
21815	Tgif1	1.226	2.85381e-08	TGFB-induced factor homeobox 1	44	31	28	32	69	100	83	93
19348	Kif20a	1.224	6.01159e-10	kinesin family member 20A	42	56	42	32	112	101	105	106
18654	Pgf	1.222	3.11612e-12	placental growth factor	67	67	68	60	120	168	183	171
213603	Slc44a3	1.222	0.0087762	solute carrier family 44, member 3	2	6	0	2	5	16	10	12
210145	Irgc	1.221	0.0122775	immunity related GTPase cinema	1	2	1	2	9	10	3	7
100862226	NA	1.22	0.0110324	NA	0	2	3	2	12	7	6	8
75761	Apol7a	1.218	0.0161753	apolipoprotein L 7a	1	1	0	2	7	3	6	8
630146	Cd101	1.217	0.0029337	CD101 antigen	3	9	3	4	16	13	22	12
16172	Il17ra	1.215	3.75564e-27	interleukin 17 receptor A	242	216	195	235	509	466	580	551
20963	Syk	1.215	9.66136e-15	spleen tyrosine kinase	148	183	153	144	348	436	274	454
27060	Tcirg1	1.215	2.97805e-21	T cell, immune regulator 1, ATPase, H+ transporting, lysosomal V0 protein A3	314	257	330	261	607	591	802	770
73915	4833419F23Rik	1.215	0.00296189	RIKEN cDNA 4833419F23 gene	9	3	4	3	10	22	14	20
320207	Pik3r5	1.213	2.12132e-05	phosphoinositide-3-kinase regulatory subunit 5	29	23	25	32	33	76	82	103
73474	Snhg9	1.213	0.00761091	small nucleolar RNA host gene 9	3	3	0	4	6	14	15	9
14710	Gngt2	1.208	3.16265e-07	guanine nucleotide binding protein (G protein), gamma transducing activity polypeptide 2	32	25	22	35	60	68	89	72
14347	Fut7	1.206	0.00828088	fucosyltransferase 7	3	4	2	1	15	10	10	5
665413	NA	1.206	0.000987266	NA	9	14	8	2	20	20	29	31
73628	1700125G02Rik	1.204	0.00134399	RIKEN cDNA 1700125G02 gene	4	10	5	7	22	22	27	12
433374	Gm20743	1.202	2.60767e-05	predicted gene, 20743	16	28	12	17	45	58	51	36
14257	Flt4	1.201	0.00025436	FMS-like tyrosine kinase 4	10	9	8	12	22	28	29	30
100042498	Mir22hg	1.199	1.24768e-22	Mir22 host gene (non-protein coding)	148	171	135	166	350	329	394	383
217066	Elobl	1.199	0.0103052	elongin B-like	3	5	1	2	9	10	2	27
13117	Cyp4a10	1.198	0.0229174	cytochrome P450, family 4, subfamily a, polypeptide 10	0	0	0	0	1	8	5	0
18034	Nfkb2	1.197	1.18288e-07	nuclear factor of kappa light polypeptide gene enhancer in B cells 2, p49/p100	36	54	54	42	84	96	164	121
69054	1810007C17Rik	1.197	0.0227358	RIKEN cDNA 1810007C17 gene	0	0	1	0	3	2	2	7
20893	Bhlhe40	1.194	3.94238e-30	basic helix-loop-helix family, member e40	946	1081	1230	1309	2837	2458	2444	2891
98932	Myl9	1.194	1.52115e-14	myosin, light polypeptide 9, regulatory	221	245	210	241	429	443	739	573
100504139	NA	1.19	0.0234165	NA	0	0	0	0	2	1	2	6
384309	Trim56	1.19	9.32251e-11	tripartite motif-containing 56	74	87	95	51	215	159	173	188
101401	Adamts9	1.188	1.30007e-11	ADAM metallopeptidase with thrombospondin type 1 motif 9	50	85	61	60	141	154	148	166
74747	Ddit4	1.188	9.11266e-22	DNA-damage-inducible transcript 4	635	601	739	721	1958	1361	1313	1662
71004	4931440P22Rik	1.185	0.000361808	RIKEN cDNA 4931440P22 gene	9	11	7	12	30	22	35	22
67753	Eqtn	1.183	0.000120855	equatorin, sperm acrosome associated	13	10	15	9	34	34	31	30
100043424	Morrbid	1.182	0.0015047	myeloid RNA regulator of BCL2L11 induced cell death	6	9	5	7	15	14	29	23
16164	Il13ra1	1.182	1.75633e-19	interleukin 13 receptor, alpha 1	150	169	147	170	301	373	393	419
67749	Mgarp	1.176	0.0106509	mitochondria localized glutamic acid rich protein	1	2	2	2	6	9	11	7
21942	Tnfrsf9	1.174	0.00157334	tumor necrosis factor receptor superfamily, member 9	11	3	9	4	19	19	18	28
545481	Arhgap40	1.174	5.12079e-06	Rho GTPase activating protein 40	15	33	31	23	81	51	65	61
12491	Cd36	1.173	1.88742e-05	CD36 molecule	23	30	12	23	55	44	76	51
574405	Pwwp4b	1.173	0.00154815	PWWP domain containing 4B	7	3	9	7	27	17	14	24
73149	Clec4a3	1.173	0.000288376	C-type lectin domain family 4, member a3	15	9	14	17	23	29	59	40
100503655	Gm19817	1.171	0.0129399	predicted gene, 19817	1	3	2	2	3	5	18	12
14594	Ggta1	1.171	4.14719e-13	glycoprotein galactosyltransferase alpha 1, 3	85	98	89	95	200	228	169	267
69772	Bdh2	1.171	3.93243e-11	3-hydroxybutyrate dehydrogenase, type 2	51	53	62	56	120	136	117	155
100217431	Snord69	1.169	0.000449038	small nucleolar RNA, C/D box 69	16	9	9	7	25	29	36	22
12977	Csf1	1.169	6.45721e-28	colony stimulating factor 1 (macrophage)	265	301	316	320	707	614	781	655
319487	A230028O05Rik	1.169	0.0144364	RIKEN cDNA A230028O05 gene	0	1	2	2	7	9	5	8
27361	Msrb1	1.168	5.99656e-27	methionine sulfoxide reductase B1	196	192	191	182	401	411	465	465
100286843	Gm16325	1.167	0.0142008	predicted gene 16325	1	3	1	1	5	12	6	7
14969	H2-Eb1	1.165	2.03234e-09	histocompatibility 2, class II antigen E beta	93	114	59	95	225	174	181	281
67701	Wfdc2	1.162	0.00539997	WAP four-disulfide core domain 2	2	8	3	3	13	8	14	20
383619	Aim2	1.161	8.71373e-15	absent in melanoma 2	72	73	81	84	177	166	181	197
193286	Msantd5l	1.16	0.0212147	Myb/SANT DNA binding domain containing 5 like	0	1	1	1	7	2	8	4
225594	Gm4841	1.16	1.68842e-13	predicted gene 4841	152	124	148	143	334	365	230	393
66961	Neat1	1.16	0.000255875	nuclear paraspeckle assembly transcript 1 (non-protein coding)	801	721	765	805	1381	1419	1799	3867
381990	Zbtb2	1.159	1.22248e-15	zinc finger and BTB domain containing 2	149	164	224	186	460	400	473	339
229841	Cenpe	1.158	4.43991e-08	centromere protein E	35	36	38	43	100	110	68	90
11766	Ap1g2	1.156	2.87107e-15	adaptor protein complex AP-1, gamma 2 subunit	119	109	155	109	320	300	271	247
77619	Prelid2	1.156	0.0192734	PRELI domain containing 2	1	0	1	2	6	8	8	2
239845	Gpr156	1.155	1.21917e-05	G protein-coupled receptor 156	43	39	43	43	113	180	62	71
100127111	Snord22	1.154	0.000153867	small nucleolar RNA, C/D box 22	20	10	12	22	32	35	62	43
17200	Mc2r	1.154	0.0251181	melanocortin 2 receptor	0	0	0	0	2	3	2	3
232406	BC035044	1.153	0.000260513	cDNA sequence BC035044	11	19	13	10	23	46	31	43
208154	Btla	1.152	0.00311385	B and T lymphocyte associated	5	5	3	7	21	12	16	15
666468	Atg4a	1.152	8.66511e-05	autophagy related 4A, cysteine peptidase	23	10	14	14	49	39	36	35
64435	Fcamr	1.151	0.0252334	Fc receptor, IgA, IgM, high affinity	0	0	0	0	5	2	1	2
67735	4930528A17Rik	1.151	0.00982086	RIKEN cDNA 4930528A17 gene	1	1	5	2	11	15	5	12
70884	Ccdc81	1.151	0.00013289	coiled-coil domain containing 81	14	11	9	18	39	35	29	35
15451	Hpn	1.149	0.00030947	hepsin	11	10	13	13	33	27	46	22
12696	Cirbp	1.148	3.02487e-28	cold inducible RNA binding protein	1696	1418	1469	1118	3260	3215	3231	3154
14723	Gp1ba	1.148	3.998e-07	glycoprotein 1b, alpha polypeptide	27	27	31	26	75	68	69	56
57385	P2ry4	1.146	0.00918106	pyrimidinergic receptor P2Y, G-protein coupled, 4	2	2	4	2	12	16	5	9
622976	Gm6377	1.146	0.00803027	predicted gene 6377	2	5	3	2	7	9	17	11
278507	Wfikkn2	1.145	7.69195e-08	WAP, follistatin/kazal, immunoglobulin, kunitz and netrin domain containing 2	83	64	55	60	130	120	142	231
108115	Slco4a1	1.144	3.11345e-05	solute carrier organic anion transporter family, member 4a1	38	22	27	46	71	60	142	68
52150	Kcnk6	1.143	4.32947e-09	potassium inwardly-rectifying channel, subfamily K, member 6	46	53	52	55	131	129	140	86
56643	Slc15a1	1.14	0.0253579	solute carrier family 15 (oligopeptide transporter), member 1	0	1	0	0	4	2	5	3
107373	Fam111a	1.139	7.66554e-07	family with sequence similarity 111, member A	31	39	25	40	65	86	70	105
73940	Hapln2	1.139	4.15703e-18	hyaluronan and proteoglycan link protein 2	133	145	187	167	325	374	401	342
436240	Foxr2	1.138	0.000265959	forkhead box R2	14	10	11	15	30	38	22	43
12824	Col2a1	1.136	1.42738e-11	collagen, type II, alpha 1	76	64	75	54	172	161	140	144
71840	Tekt4	1.136	0.00175286	tektin 4	9	4	11	8	34	20	11	32
14066	F3	1.135	1.1575e-17	coagulation factor III	719	772	740	931	1820	1688	1370	2280
26904	Sh2d1b1	1.133	0.0188668	SH2 domain containing 1B1	3	2	0	0	4	5	14	7
11722	Amy1	1.132	3.74536e-28	amylase 1, salivary	786	840	750	795	1539	1562	2065	1907
387218	Mir26a-1	1.132	0.025905	microRNA 26a-1	0	0	1	0	2	3	7	2
22403	Ccn5	1.131	0.0130437	cellular communication network factor 5	1	2	1	3	12	5	10	7
68949	Zfas1	1.131	7.30256e-21	zinc finger, NFX1-type containing 1, antisense RNA 1	318	352	255	343	656	752	628	809
232714	Mgam	1.13	1.65062e-10	maltase-glucoamylase	65	56	50	50	140	133	111	123
16409	Itgam	1.129	1.17515e-19	integrin alpha M	352	344	355	369	688	679	1014	815
17167	Marco	1.127	0.0265071	macrophage receptor with collagenous structure	0	0	0	0	3	2	2	3
66277	Klf15	1.127	1.56921e-20	Kruppel-like transcription factor 15	235	252	302	310	669	511	635	649
74155	Errfi1	1.126	2.63565e-13	ERBB receptor feedback inhibitor 1	397	457	480	563	1217	856	838	1407
12795	Plk3	1.123	1.17923e-07	polo like kinase 3	42	51	65	86	153	110	181	135
20855	Stc1	1.122	3.94775e-06	stanniocalcin 1	40	48	49	54	109	158	58	142
67951	Tubb6	1.121	2.46883e-22	tubulin, beta 6 class V	389	336	365	394	750	824	723	1010
68895	Rasl11a	1.121	1.77936e-10	RAS-like, family 11, member A	53	56	48	58	124	139	125	108
72333	Palld	1.121	3.01766e-08	palladin, cytoskeletal associated protein	37	36	32	37	80	79	84	90
54445	Unc93b1	1.118	1.06497e-15	unc-93 homolog B1, TLR signaling regulator	233	234	223	219	400	465	660	515
59308	Emcn	1.118	2.00966e-10	endomucin	73	64	59	69	120	147	186	156
71398	Tasl	1.117	0.00249423	TLR adaptor interacting with endolysosomal SLC15A4	8	6	9	2	15	27	16	20
192176	Flna	1.116	3.23958e-24	filamin, alpha	2360	2086	2225	2109	4348	3940	5772	5381
72275	2200002D01Rik	1.115	0.00979003	RIKEN cDNA 2200002D01 gene	2	4	2	2	15	6	9	11
544963	Iqgap2	1.113	2.30794e-08	IQ motif containing GTPase activating protein 2	33	41	44	39	101	97	80	86
100502895	NA	1.109	2.23011e-06	NA	24	22	37	35	63	60	83	80
216797	Prss38	1.107	0.0194051	serine protease 38	2	1	2	0	7	8	2	9
100526514	Mir3112	1.106	0.00697235	microRNA 3112	5	5	3	2	18	10	11	10
15081	H3f3b	1.106	0.00058016	H3.3 histone B	8	13	8	12	24	37	28	23
68545	Ecscr	1.106	3.92859e-05	endothelial cell surface expressed chemotaxis and apoptosis regulator	41	37	18	27	45	73	109	79
70853	Vwa3b	1.106	0.00533154	von Willebrand factor A domain containing 3B	5	2	4	7	15	12	23	10
13014	Cstb	1.105	1.79204e-17	cystatin B	257	234	233	283	451	509	633	642
17254	Slc3a2	1.105	5.35521e-54	solute carrier family 3 (activators of dibasic and neutral amino acid transport), member 2	1568	1599	1672	1585	3668	3320	3716	3238
268491	Meioc	1.105	0.000256702	meiosis specific with coiled-coil domain	14	14	15	8	32	42	29	28
75321	Grip1os2	1.104	0.0270865	glutamate receptor interacting protein 1, opposite strand 2	0	1	1	0	9	1	9	1
246707	Emilin2	1.102	2.2891e-09	elastin microfibril interfacer 2	53	57	50	41	102	107	126	122
74039	Nfam1	1.101	1.29643e-07	Nfat activating molecule with ITAM motif 1	43	47	30	40	74	98	93	107
57814	Kcne4	1.1	1.55608e-05	potassium voltage-gated channel, Isk-related subfamily, gene 4	36	32	44	73	130	123	62	138
74152	Stra6l	1.098	0.0109778	STRA6-like	4	2	3	1	9	9	10	9
17105	Lyz2	1.096	0.000227588	lysozyme 2	258	292	244	291	408	510	1139	738
29810	Bag3	1.096	2.36136e-19	BCL2-associated athanogene 3	134	182	173	178	381	371	336	375
12338	Capn6	1.094	1.06572e-19	calpain 6	267	223	278	215	609	510	473	559
15483	Hsd11b1	1.094	3.60265e-08	hydroxysteroid 11-beta dehydrogenase 1	66	79	49	62	100	155	179	152
81879	Tfcp2l1	1.094	8.87865e-22	transcription factor CP2-like 1	226	248	207	258	448	497	550	558
13664	Eif1a	1.093	1.06604e-18	eukaryotic translation initiation factor 1A	310	362	358	427	666	844	751	938
238663	Spata31d1d	1.093	0.0168367	spermatogenesis associated 31 subfamily D, member 1D	0	2	3	2	6	15	5	6
66988	Lap3	1.09	2.53411e-37	leucine aminopeptidase 3	628	645	645	694	1362	1362	1319	1588
68487	Tmem140	1.09	0.0123081	transmembrane protein 140	1	2	2	4	9	15	8	6
78625	Acsbg3	1.09	0.00256648	acyl-CoA synthetase bubblegum family member 3	5	5	6	7	20	15	22	15
107995	Cdc20	1.089	5.40787e-05	cell division cycle 20	24	19	13	17	35	51	46	49
228767	Tmem74bos	1.088	4.36062e-05	transmembrane 74B, opposite strand	28	23	17	18	48	70	36	57
74734	Rhoh	1.088	0.000609273	ras homolog family member H	13	8	9	15	24	32	24	39
21676	Tead1	1.087	1.38152e-36	TEA domain family member 1	399	471	433	414	963	915	876	937
230379	Acer2	1.084	0.000109469	alkaline ceramidase 2	15	25	29	43	39	76	83	84
246696	Slc25a28	1.083	3.68932e-26	solute carrier family 25, member 28	332	343	387	286	718	753	746	691
114584	Clic1	1.081	1.83035e-29	chloride intracellular channel 1	403	467	422	409	845	838	982	992
28010	Miip	1.081	1.5954e-21	migration and invasion inhibitory protein	312	290	337	256	636	577	742	631
66540	Fam107b	1.08	1.99584e-21	family with sequence similarity 107, member B	273	291	224	283	605	580	499	627
13423	Dnase2a	1.079	5.27752e-10	deoxyribonuclease II alpha	70	79	54	63	132	129	169	160
70319	2600006K01Rik	1.079	0.00209226	RIKEN cDNA 2600006K01 gene	7	5	9	7	19	15	27	19
83397	Akap12	1.079	9.32692e-27	A kinase anchor protein 12	1248	1369	1219	1306	2653	2399	2641	3371
67268	Myl12a	1.078	6.86584e-17	myosin, light chain 12A, regulatory, non-sarcomeric	182	152	175	157	310	336	385	418
319916	A730011C13Rik	1.077	3.07667e-05	RIKEN cDNA A730011C13 gene	43	24	33	20	79	71	92	46
76448	Ppp1r18	1.077	2.25912e-19	protein phosphatase 1, regulatory subunit 18	177	212	196	205	412	366	445	487
574404	Pwwp4a	1.076	0.00281287	PWWP domain containing 4A	7	3	9	8	27	15	14	25
67247	Mtarc2	1.076	7.72781e-29	mitochondrial amidoxime reducing component 2	513	495	450	514	928	1063	1044	1196
76589	Unc5cl	1.075	0.0283537	unc-5 family C-terminal like	0	1	0	1	2	8	3	5
70021	Nt5dc2	1.074	3.38116e-14	5'-nucleotidase domain containing 2	161	158	154	147	296	273	412	369
21391	Tbxas1	1.073	4.23577e-06	thromboxane A synthase 1, platelet	47	37	50	20	85	82	105	86
66412	Arrdc4	1.073	6.78361e-14	arrestin domain containing 4	109	138	101	108	222	287	238	246
74645	Tent5c	1.073	1.72292e-05	terminal nucleotidyltransferase 5C	17	27	22	19	49	52	48	51
20411	Sorbs1	1.071	1.36391e-39	sorbin and SH3 domain containing 1	2467	2765	2504	2582	5093	5490	6246	5114
232449	Dera	1.07	0.000175456	deoxyribose-phosphate aldolase	27	36	13	22	40	45	82	76
76187	Adhfe1	1.07	1.41015e-23	alcohol dehydrogenase, iron containing, 1	319	385	315	356	649	723	740	834
20410	Sorbs3	1.069	1.8091e-23	sorbin and SH3 domain containing 3	317	322	363	376	798	620	771	764
69068	Tcim	1.069	1.09307e-05	transcriptional and immune response regulator	35	33	41	62	114	80	70	143
99151	Cercam	1.069	1.22579e-07	cerebral endothelial cell adhesion molecule	54	62	105	62	161	125	197	162
12369	Casp7	1.068	5.27752e-10	caspase 7	61	86	54	60	154	140	138	142
11433	Acp5	1.067	0.000570776	acid phosphatase 5, tartrate resistant	16	9	25	12	28	31	58	41
14674	Gna13	1.067	1.77318e-25	guanine nucleotide binding protein, alpha 13	602	669	667	776	1450	1518	1236	1598
74516	A730049H05Rik	1.067	0.0296765	RIKEN cDNA A730049H05 gene	0	0	0	1	5	2	3	2
16600	Klf4	1.066	6.24441e-06	Kruppel-like transcription factor 4 (gut)	27	81	68	88	171	115	174	158
215866	Gm29673	1.065	5.12586e-09	predicted gene, 29673	51	50	66	46	106	133	117	118
69564	Nmrk2	1.065	0.00480766	nicotinamide riboside kinase 2	7	6	5	5	13	31	17	10
319508	Syt15	1.064	0.000325817	synaptotagmin XV	13	17	10	21	27	38	53	36
100340	Smpdl3b	1.063	1.99589e-05	sphingomyelin phosphodiesterase, acid-like 3B	23	27	25	15	53	47	52	58
12490	Cd34	1.062	7.19585e-19	CD34 antigen	151	163	145	162	307	308	368	345
278679	Apol7b	1.062	0.0104493	apolipoprotein L 7b	2	3	5	2	13	10	10	8
100862024	NA	1.06	0.0124866	NA	0	4	2	5	13	6	15	10
12978	Csf1r	1.058	3.17902e-22	colony stimulating factor 1 receptor	1445	1213	1234	1327	2439	2669	3466	2540
14325	Ftl1	1.058	5.72982e-30	ferritin light polypeptide 1	2254	2245	2164	2187	4286	4138	5613	4683
14775	Gpx1	1.058	3.17493e-36	glutathione peroxidase 1	763	725	722	746	1386	1506	1685	1663
20345	Selplg	1.057	1.83323e-09	selectin, platelet (p-selectin) ligand	105	77	121	85	201	174	204	277
16784	Lamp2	1.056	1.74224e-23	lysosomal-associated membrane protein 2	1340	1346	1216	1480	2648	2708	2547	3522
52276	Cdca8	1.056	9.91131e-05	cell division cycle associated 8	17	16	22	13	35	42	49	39
108995	Tbc1d10c	1.053	6.62427e-07	TBC1 domain family, member 10c	37	33	41	27	80	68	79	84
100038683	Gm10775	1.052	0.0133223	predicted gene 10775	3	2	3	2	12	5	10	10
22051	Trip6	1.052	1.96604e-09	thyroid hormone receptor interactor 6	78	93	83	100	153	182	262	184
22268	Upk1b	1.052	0.000831681	uroplakin 1B	12	10	10	9	30	28	19	28
544707	Gm5779	1.052	0.012218	ribosomal protein, large, P0 pseudogene	2	4	4	2	14	14	3	12
69524	Esam	1.052	6.48471e-10	endothelial cell-specific adhesion molecule	73	72	90	62	136	149	181	185
211770	Trib1	1.051	1.21322e-28	tribbles pseudokinase 1	334	365	416	419	820	780	823	813
19204	Ptafr	1.05	0.000239996	platelet-activating factor receptor	15	15	15	12	32	41	28	37
433638	I830077J02Rik	1.05	0.00258308	RIKEN cDNA I830077J02 gene	8	6	6	9	14	31	17	23
12494	Cd38	1.049	1.87123e-13	CD38 antigen	159	135	146	145	240	317	334	367
16541	Napsa	1.049	0.00108335	napsin A aspartic peptidase	21	8	18	11	27	22	46	55
231712	Trafd1	1.049	9.49676e-34	TRAF type zinc finger domain containing 1	1535	1412	1638	1363	3349	3074	2766	3287
22137	Ttk	1.048	0.00325374	Ttk protein kinase	3	9	6	8	23	22	15	16
240641	Kif20b	1.048	3.17374e-05	kinesin family member 20B	22	24	14	27	49	51	52	51
69660	Tmbim1	1.048	1.5108e-25	transmembrane BAX inhibitor motif containing 1	329	335	331	394	705	725	684	816
17913	Myo1c	1.047	8.91823e-26	myosin IC	268	266	274	281	565	519	640	570
67596	Tespa1	1.047	0.0300086	thymocyte expressed, positive selection associated 1	0	1	0	1	6	3	3	4
56615	Mgst1	1.046	7.97747e-16	microsomal glutathione S-transferase 1	318	320	269	322	654	521	623	819
15000	H2-DMb2	1.045	0.000142752	histocompatibility 2, class II, locus Mb2	14	18	13	20	40	32	45	39
574418	Serinc4	1.045	1.03274e-06	serine incorporator 4	42	27	43	31	82	83	68	89
74482	Ifitm7	1.045	0.00485511	interferon induced transmembrane protein 7	6	4	7	4	21	21	12	11
16828	Ldha	1.044	3.50193e-24	lactate dehydrogenase A	1876	1641	1658	1924	3095	3739	3695	4406
56193	Plek	1.044	8.47717e-17	pleckstrin	435	424	326	408	665	929	951	839
100038374	Gm10714	1.043	0.0304011	predicted gene 10714	0	0	2	0	5	5	6	3
213053	Slc39a14	1.043	7.7678e-36	solute carrier family 39 (zinc transporter), member 14	508	469	537	552	1032	1076	1071	1140
18113	Nnmt	1.039	0.00488731	nicotinamide N-methyltransferase	6	5	5	4	14	16	15	15
100504040	NA	1.037	3.46112e-08	NA	47	46	45	41	98	112	100	86
12193	Zfp36l2	1.037	4.6344e-18	zinc finger protein 36, C3H type-like 2	393	487	379	364	977	769	738	925
16852	Lgals1	1.037	1.518e-13	lectin, galactose binding, soluble 1	192	168	155	209	336	328	456	425
17386	Mmp13	1.036	0.00473316	matrix metallopeptidase 13	14	12	17	7	11	85	24	31
67880	Dcxr	1.035	7.04915e-13	dicarbonyl L-xylulose reductase	148	136	124	115	237	244	309	320
70785	Dennd1c	1.034	7.54364e-05	DENN domain containing 1C	26	31	19	19	61	35	71	57
244562	Abcc12	1.031	0.0056016	ATP-binding cassette, sub-family C member 12	4	0	10	13	22	20	22	22
75475	Oplah	1.03	1.28114e-24	5-oxoprolinase (ATP-hydrolysing)	314	279	291	269	595	555	668	583
27052	Aoah	1.029	0.00167539	acyloxyacyl hydrolase	10	10	5	22	23	28	42	33
19143	St14	1.028	0.00315822	suppression of tumorigenicity 14 (colon carcinoma)	6	4	7	8	16	20	19	18
13113	Cyp3a13	1.027	0.00242164	cytochrome P450, family 3, subfamily a, polypeptide 13	4	10	9	12	24	14	31	26
550619	Arid3c	1.026	0.0281541	AT-rich interaction domain 3C	0	2	0	2	5	2	2	15
13007	Csrp1	1.024	1.58983e-26	cysteine and glycine-rich protein 1	1518	1477	1682	1891	3372	3213	3139	3869
100503974	NA	1.023	1.83072e-05	NA	31	38	23	21	66	50	72	65
13857	Epor	1.023	0.000316902	erythropoietin receptor	25	10	22	27	35	58	41	71
241296	Lrrc8a	1.023	9.77234e-33	leucine rich repeat containing 8A VRAC subunit A	772	710	846	741	1713	1462	1643	1509
215303	Camk1g	1.022	6.73059e-22	calcium/calmodulin-dependent protein kinase I gamma	379	355	345	326	686	824	774	629
17121	Mxd3	1.021	0.00828119	Max dimerization protein 3	2	3	5	8	17	8	12	21
625054	Gm6548	1.021	1.55084e-18	eukaryotic translation elongation factor 1 alpha 1 pseudogene	247	241	243	242	467	460	481	616
67329	1700018L02Rik	1.021	0.00101538	RIKEN cDNA 1700018L02 gene	9	14	9	13	20	27	32	37
14579	Gem	1.019	9.25666e-08	GTP binding protein overexpressed in skeletal muscle	64	99	122	99	208	211	152	266
235036	Ppan	1.019	7.4134e-15	peter pan homolog	191	200	225	171	420	438	460	329
622037	B930092H01Rik	1.018	0.0297537	RIKEN cDNA B930092H01 gene	1	0	2	0	7	5	2	6
13638	Efna3	1.016	1.73772e-11	ephrin A3	133	123	139	147	268	345	215	318
66293	Snhg16	1.016	1.87459e-09	small nucleolar RNA host gene 16	62	60	50	56	119	127	121	118
66895	Pxdc1	1.016	2.37913e-07	PX domain containing 1	58	54	37	65	100	103	129	137
271221	Rubcnl	1.015	0.000439199	RUN and cysteine rich domain containing beclin 1 interacting protein like	17	15	11	14	25	38	32	43
20321	Frrs1	1.013	0.000625495	ferric-chelate reductase 1	10	27	15	12	30	50	35	39
230257	Ptbp3	1.013	3.77772e-28	polypyrimidine tract binding protein 3	676	637	586	606	1276	1370	1112	1377
78829	Tsc22d4	1.013	2.05643e-32	Tsc22 domain family, member 4	869	841	819	775	1549	1585	1888	1739
100705	Acacb	1.011	1.02602e-13	acetyl-Coenzyme A carboxylase beta	106	123	104	99	244	206	220	225
228775	Trib3	1.011	0.00207169	tribbles pseudokinase 3	16	4	11	7	25	24	22	28
381812	Cracr2a	1.01	0.0118062	calcium release activated channel regulator 2A	3	2	3	5	6	9	14	16
68763	1110038B12Rik	1.008	3.6963e-12	RIKEN cDNA 1110038B12 gene	102	140	119	141	251	251	235	313
237891	Gas2l2	1.007	0.000571711	growth arrest-specific 2 like 2	18	18	7	14	38	41	28	32
20706	Serpinb9b	1.006	0.0301821	serine (or cysteine) peptidase inhibitor, clade B, member 9b	1	1	0	1	5	2	7	6
67946	Spata6	1.006	1.80305e-10	spermatogenesis associated 6	64	73	71	76	136	148	168	148
72042	Cotl1	1.006	4.25021e-40	coactosin like F-actin binding protein 1	791	812	817	780	1598	1568	1787	1547
17952	Naip6	1.005	2.60767e-05	NLR family, apoptosis inhibitory protein 6	30	18	31	26	47	60	72	60
210808	Lacc1	1.005	2.84846e-09	laccase domain containing 1	71	83	76	80	149	146	216	150
15361	Hmga1	1.004	1.91413e-34	high mobility group AT-hook 1	744	756	776	712	1357	1629	1497	1589
23834	Cdc6	1.004	0.00238941	cell division cycle 6	8	6	7	9	21	19	22	21
100038732	Gm11681	1.003	0.00900139	predicted gene 11681	3	3	3	8	8	15	18	15
66395	Ahnak	1	7.93658e-19	AHNAK nucleoprotein	703	928	718	799	1584	1323	1787	1754
272538	Tango6	-1	4.70495e-06	transport and golgi organization 6	90	83	79	85	50	23	46	32
636741	Zfp964	-1	0.000644206	zinc finger protein 964	41	33	35	34	7	13	17	22
108853	Mtrf1l	-1.001	8.07745e-08	mitochondrial translational release factor 1-like	116	114	135	147	45	64	54	76
19894	Rph3a	-1.003	0.000105367	rabphilin 3A	311	316	449	683	166	203	212	179
66364	Pigbos1	-1.004	4.92018e-05	Pigb opposite strand 1	44	52	50	53	17	22	27	21
18387	Oprk1	-1.005	6.99172e-06	opioid receptor, kappa 1	60	79	67	73	36	22	29	36
68588	Cthrc1	-1.005	1.80095e-08	collagen triple helix repeat containing 1	142	153	142	191	55	70	91	81
23890	Gpr34	-1.006	2.11616e-07	G protein-coupled receptor 34	165	143	141	142	47	59	102	66
20604	Sst	-1.007	0.00269888	somatostatin	67	102	131	247	46	63	40	54
242557	Atg4c	-1.007	5.56982e-17	autophagy related 4C, cysteine peptidase	368	359	369	366	165	148	212	183
54635	Pdgfc	-1.007	3.65587e-08	platelet-derived growth factor, C polypeptide	148	133	131	188	65	58	92	66
270049	Galntl6	-1.008	1.86396e-16	UDP-N-acetyl-alpha-D-galactosamine:polypeptide N-acetylgalactosaminyltransferase-like 6	838	933	772	849	487	447	311	391
100041374	Gm3298	-1.009	0.0213157	predicted gene 3298	5	6	8	9	1	2	1	2
654318	C530005A16Rik	-1.01	0.000410982	RIKEN cDNA C530005A16 gene	26	37	35	36	13	13	15	15
100042715	Gm3985	-1.011	0.00213913	predicted gene 3985	30	18	23	21	6	9	11	8
12902	Cr2	-1.011	0.00242684	complement receptor 2	41	15	35	27	18	7	11	7
56707	Zfp111	-1.011	1.18386e-14	zinc finger protein 111	255	298	253	299	122	146	122	141
68082	Dusp19	-1.011	6.81978e-06	dual specificity phosphatase 19	90	81	59	104	40	28	45	36
12552	Cdh11	-1.012	4.43075e-19	cadherin 11	595	546	502	587	235	300	245	301
13190	Dct	-1.012	0.00705345	dopachrome tautomerase	16	26	7	25	8	8	5	3
14348	Fut9	-1.012	1.37933e-37	fucosyltransferase 9	1418	1466	1347	1514	726	729	641	718
20974	Syngr3	-1.013	9.30678e-29	synaptogyrin 3	1208	1350	1319	1345	689	702	583	572
320110	B230369F24Rik	-1.013	0.0113167	RIKEN cDNA B230369F24 gene	15	8	15	17	2	1	3	9
22445	Xlr3a	-1.014	0.000170788	X-linked lymphocyte-regulated 3A	94	57	115	80	31	63	17	36
244233	Scart1	-1.014	0.0303538	scavenger receptor family member expressed on T cells 1	2	6	13	2	0	2	0	1
76179	Usp31	-1.014	1.65152e-26	ubiquitin specific peptidase 31	1365	1487	1487	1462	726	827	661	611
20362	Septin8	-1.015	1.8048e-26	septin 8	1652	1779	1928	1894	973	770	971	811
218850	Tasor	-1.015	8.60929e-21	transcription activation suppressor	1046	1066	1037	1118	476	414	580	594
18557	Cdk18	-1.016	1.14268e-05	cyclin dependent kinase 18	72	95	148	160	54	51	65	42
210108	D130043K22Rik	-1.018	3.44302e-11	RIKEN cDNA D130043K22 gene	259	235	227	228	145	110	85	105
12950	Hapln1	-1.019	5.67779e-15	hyaluronan and proteoglycan link protein 1	525	508	463	572	275	211	202	298
271944	C2cd4d	-1.019	0.00534761	C2 calcium-dependent domain containing 4D	18	20	20	10	7	3	7	5
100040529	Gm2824	-1.023	0.000545471	predicted gene 2824	27	42	36	41	17	6	18	17
53896	Slc7a10	-1.023	3.37125e-26	solute carrier family 7 (cationic amino acid transporter, y+ system), member 10	492	492	477	470	235	234	228	237
74201	Cep97	-1.023	2.85125e-18	centrosomal protein 97	408	369	425	414	205	215	159	196
74342	Lrrtm1	-1.023	3.69182e-21	leucine rich repeat transmembrane neuronal 1	513	560	528	525	261	287	208	266
20725	Serpinb8	-1.024	1.49011e-05	serine (or cysteine) peptidase inhibitor, clade B, member 8	53	52	67	56	26	21	25	27
237339	L3mbtl3	-1.025	4.46542e-15	L3MBTL3 histone methyl-lysine binding protein	281	301	278	280	147	139	149	107
18232	Nxph2	-1.026	0.0269258	neurexophilin 2	6	1	5	14	1	1	1	1
68271	Zfp85os	-1.026	0.00185092	zinc finger protein 85, opposite strand	28	25	22	17	9	10	8	7
12823	Col19a1	-1.027	1.56192e-12	collagen, type XIX, alpha 1	177	191	191	211	95	85	101	83
15563	Htr5a	-1.028	1.48726e-09	5-hydroxytryptamine (serotonin) receptor 5A	332	353	359	359	187	181	89	191
233020	Hipk4	-1.029	8.19035e-05	homeodomain interacting protein kinase 4	51	48	49	60	27	23	10	27
239102	Zfhx2	-1.03	3.67774e-16	zinc finger homeobox 2	692	608	820	622	305	297	402	301
385674	Zfp174	-1.03	6.96643e-08	zinc finger protein 174	139	153	147	109	48	65	53	84
100043761	Gm14399	-1.034	0.00268038	predicted gene 14399	30	24	20	19	5	6	8	15
320311	Rnf152	-1.034	8.2805e-13	ring finger protein 152	344	490	412	368	232	193	155	174
67041	Oxct1	-1.034	6.64543e-40	3-oxoacid CoA transferase 1	4556	4385	3994	4539	2157	2087	1894	2294
11484	Aspa	-1.035	2.27457e-09	aspartoacylase	300	377	305	421	139	112	177	217
17281	Fyco1	-1.036	3.6009e-20	FYVE and coiled-coil domain containing 1	1385	1218	1544	1217	652	528	748	626
208890	Slc26a7	-1.036	2.21288e-05	solute carrier family 26, member 7	65	72	45	62	20	23	32	30
64658	Mrps25	-1.036	3.43745e-24	mitochondrial ribosomal protein S25	576	589	545	582	290	277	231	296
209743	Minar1	-1.037	1.67985e-10	membrane integral NOTCH2 associated receptor 1	160	182	147	166	88	83	61	69
381560	Xkr8	-1.038	1.34215e-08	X-linked Kx blood group related 8	112	130	126	124	70	46	62	45
100038424	Gm10604	-1.043	0.0315263	predicted gene 10604	3	3	2	2	0	0	0	0
100861712	NA	-1.043	1.74302e-05	NA	52	54	63	67	21	35	19	27
58894	Zfp862-ps	-1.043	1.68842e-13	zinc finger protein 862, pseudogene	315	225	245	276	126	118	115	136
20608	Sstr4	-1.044	2.5257e-07	somatostatin receptor 4	88	102	84	99	42	29	45	50
210801	Unc5d	-1.044	8.47717e-17	unc-5 netrin receptor D	329	352	293	311	173	138	137	154
320528	Vps13c	-1.045	8.24329e-31	vacuolar protein sorting 13C	1597	1562	1592	1515	829	658	822	679
70207	Taco1	-1.045	3.15954e-10	translational activator of mitochondrially encoded cytochrome c oxidase I	162	137	166	146	74	61	60	85
80880	Kank3	-1.045	1.18172e-14	KN motif and ankyrin repeat domains 3	1648	1510	1892	1396	788	624	980	626
14955	H19	-1.048	0.000430074	H19, imprinted maternally expressed transcript	108	52	43	66	34	9	29	33
18667	Pgr	-1.048	6.6188e-09	progesterone receptor	132	139	99	120	56	60	57	49
23829	C1ql1	-1.048	8.54049e-07	complement component 1, q subcomponent-like 1	73	121	124	138	47	44	65	46
71275	Noxred1	-1.048	0.00499675	NADP+ dependent oxidoreductase domain containing 1	17	15	20	14	9	2	6	4
74718	Snx16	-1.048	1.3007e-13	sorting nexin 16	295	288	276	380	128	132	159	160
66733	Kcng4	-1.049	2.29465e-08	potassium voltage-gated channel, subfamily G, member 4	109	109	115	93	50	54	50	38
15468	Prmt2	-1.05	1.68348e-18	protein arginine N-methyltransferase 2	536	608	512	625	247	224	301	301
381204	Naaladl1	-1.05	0.00678136	N-acetylated alpha-linked acidic dipeptidase-like 1	14	14	10	19	6	5	5	2
67356	Tmco5	-1.05	0.0306478	transmembrane and coiled-coil domains 5	2	3	6	2	1	0	0	0
67425	Eps8l1	-1.05	0.00423791	EPS8-like 1	256	114	188	86	44	32	98	41
11658	Alcam	-1.051	2.13356e-17	activated leukocyte cell adhesion molecule	1255	1382	1007	1398	569	475	653	666
231470	Fras1	-1.051	6.13654e-21	Fraser extracellular matrix complex subunit 1	586	520	675	698	299	280	303	288
319555	Nwd1	-1.051	3.69161e-46	NACHT and WD repeat domain containing 1	2023	2124	2032	2021	1058	895	1004	956
67120	Ttc14	-1.052	6.83968e-22	tetratricopeptide repeat domain 14	4184	3886	3710	4064	1738	1464	2184	2089
24052	Sgcd	-1.054	5.00523e-07	sarcoglycan, delta (dystrophin-associated glycoprotein)	103	119	91	122	48	38	70	36
72511	2610316D01Rik	-1.054	5.32927e-09	RIKEN cDNA 2610316D01 gene	126	110	101	130	49	54	50	58
433940	Fam222a	-1.055	1.42197e-09	family with sequence similarity 222, member A	168	196	238	162	105	82	92	67
68394	Ccdc163	-1.055	5.93304e-07	coiled-coil domain containing 163	92	73	101	75	42	29	40	39
71508	Zfp935	-1.055	6.60953e-11	zinc finger protein 935	164	146	164	162	70	93	66	64
14823	Grm8	-1.056	1.26107e-16	glutamate receptor, metabotropic 8	488	567	519	561	246	294	185	271
225187	Ankrd29	-1.056	1.2089e-29	ankyrin repeat domain 29	863	764	752	821	367	360	366	421
269152	Kif26b	-1.056	5.78255e-11	kinesin family member 26B	244	234	242	260	153	110	102	83
71584	Gdpd2	-1.056	6.62263e-08	glycerophosphodiester phosphodiesterase domain containing 2	117	131	87	119	48	41	62	52
20452	St8sia4	-1.058	3.06435e-20	ST8 alpha-N-acetyl-neuraminide alpha-2,8-sialyltransferase 4	393	390	345	374	163	197	163	182
268780	Egflam	-1.058	4.33895e-07	EGF-like, fibronectin type III and laminin G domains	162	167	113	147	89	41	76	52
72825	Mon1a	-1.059	8.81892e-13	MON1 homolog A, secretory traffciking associated	196	202	267	224	108	93	102	107
212531	Sh3bgrl2	-1.06	3.56098e-25	SH3 domain binding glutamic acid-rich protein like 2	1958	1624	1652	1741	896	695	925	764
100038532	Gm10822	-1.063	0.0103008	predicted gene 10822	12	8	14	12	2	1	3	6
238024	Fn3krp	-1.063	5.23136e-19	fructosamine 3 kinase related protein	424	369	424	419	179	160	211	213
240334	Pcyox1l	-1.063	2.82534e-13	prenylcysteine oxidase 1 like	218	210	223	175	97	90	89	102
320411	A730089K16Rik	-1.064	0.000165964	RIKEN cDNA A730089K16 gene	38	44	44	36	12	20	24	11
68636	Fahd1	-1.064	6.11183e-13	fumarylacetoacetate hydrolase domain containing 1	246	215	226	203	95	98	87	127
269209	Stk36	-1.065	5.73903e-09	serine/threonine kinase 36	147	124	145	112	63	49	74	51
63993	Slc5a7	-1.066	0.0277638	solute carrier family 5 (choline transporter), member 7	2	9	2	13	0	0	0	3
76260	Ttc8	-1.066	3.06435e-20	tetratricopeptide repeat domain 8	545	452	521	479	215	202	266	249
17022	Lum	-1.068	2.82439e-06	lumican	83	89	62	73	28	25	33	45
18933	Prrx1	-1.068	5.48394e-09	paired related homeobox 1	163	230	144	181	82	61	76	101
100302594	Snord14e	-1.07	0.00881014	small nucleolar RNA, C/D box 14E	4	27	19	25	1	5	7	9
112418	1700102P08Rik	-1.07	0.00574942	RIKEN cDNA 1700102P08 gene	9	15	17	22	4	2	8	6
116837	Rims1	-1.07	4.60708e-16	regulating synaptic membrane exocytosis 1	516	710	620	666	337	310	284	226
110834	Chrna3	-1.072	8.02428e-09	cholinergic receptor, nicotinic, alpha polypeptide 3	124	169	113	143	64	50	57	73
17380	Mme	-1.072	6.90215e-10	membrane metallo endopeptidase	113	113	128	127	55	49	57	55
237353	Sh3rf3	-1.073	2.18987e-12	SH3 domain containing ring finger 3	169	164	183	190	92	83	69	76
226781	Slc30a10	-1.075	1.23911e-16	solute carrier family 30, member 10	270	288	262	304	115	126	151	128
100038347	Fam174b	-1.076	3.56315e-19	family with sequence similarity 174, member B	314	322	325	310	147	130	140	168
12843	Col1a2	-1.077	4.2317e-05	collagen, type I, alpha 2	1314	1016	602	889	463	266	391	452
16539	Kcns2	-1.077	2.65589e-17	K+ voltage-gated channel, subfamily S, 2	280	264	298	304	146	140	119	122
66817	Tmem170	-1.077	0.000491787	transmembrane protein 170	30	24	35	34	15	12	7	14
216781	Trim58	-1.078	0.0198168	tripartite motif-containing 58	9	6	5	7	2	0	2	1
666549	Gm8159	-1.078	0.0061734	predicted gene 8159	20	15	11	13	2	5	3	8
100503377	NA	-1.079	2.02814e-08	NA	131	131	192	148	56	82	50	79
319160	H4c12	-1.079	8.81433e-05	H4 clustered histone 12	46	40	44	33	15	14	18	19
320155	C730002L08Rik	-1.079	0.024111	RIKEN cDNA C730002L08 gene	2	1	6	24	2	1	0	2
212919	Kctd7	-1.08	1.79049e-15	potassium channel tetramerisation domain containing 7	267	292	288	231	122	133	106	131
71141	4933407L21Rik	-1.08	6.73248e-07	RIKEN cDNA 4933407L21 gene	89	77	75	81	26	29	46	38
240121	Fsd1	-1.081	2.63419e-13	fibronectin type 3 and SPRY domain-containing protein	163	183	187	197	86	85	85	76
67896	Ccdc80	-1.082	2.07237e-10	coiled-coil domain containing 80	164	168	161	147	52	71	89	76
211480	Kcnj14	-1.085	0.000674891	potassium inwardly-rectifying channel, subfamily J, member 14	22	32	31	29	11	14	6	12
252864	Dusp15	-1.086	4.06503e-11	dual specificity phosphatase-like 15	134	151	135	141	65	68	66	53
320696	Ccdc158	-1.086	0.0220346	coiled-coil domain containing 158	4	5	7	9	0	2	2	0
414108	9230114K14Rik	-1.088	8.69761e-05	RIKEN cDNA 9230114K14 gene	31	44	40	43	15	17	17	15
170788	Crb1	-1.092	0.00423173	crumbs family member 1, photoreceptor morphogenesis associated	18	17	10	21	6	7	5	3
140721	Caskin2	-1.093	1.1442e-14	CASK-interacting protein 2	578	573	697	588	263	209	369	262
14401	Gabrb2	-1.093	4.1743e-28	gamma-aminobutyric acid type A receptor subunit beta 2	4808	4923	4431	4977	2376	2412	1729	2294
100502734	Gm16023	-1.095	0.00183034	predicted gene 16023	24	14	28	44	8	6	16	9
73284	Ddit4l	-1.095	1.41937e-07	DNA-damage-inducible transcript 4-like	97	98	82	84	28	38	49	41
19256	Ptpn20	-1.096	0.000546525	protein tyrosine phosphatase, non-receptor type 20	31	38	22	27	9	10	10	14
545205	Or5v1b	-1.096	0.00282669	olfactory receptor family 5 subfamily V member 1B	23	23	19	11	5	7	7	6
16323	Inhba	-1.098	8.17224e-12	inhibin beta-A	189	156	165	152	64	86	71	75
17926	Myoc	-1.098	0.0169688	myocilin	19	10	22	86	12	9	5	2
208634	Tspan10	-1.098	0.00046648	tetraspanin 10	27	30	30	33	15	7	15	8
101883	Igflr1	-1.103	2.29282e-09	IGF-like family receptor 1	190	136	195	129	60	67	77	81
242891	Cct8l1	-1.103	0.0274978	chaperonin containing TCP1 subunit 8-like 1	3	2	8	2	0	0	0	1
22446	Xlr3c	-1.104	0.000108772	X-linked lymphocyte-regulated 3C	124	70	95	98	30	76	18	29
237758	Zfp454	-1.105	1.81831e-06	zinc finger protein 454	64	84	101	83	29	30	29	50
330050	Fam185a	-1.105	2.62731e-11	family with sequence similarity 185, member A	170	138	161	187	71	72	62	86
319625	Galm	-1.106	3.32475e-05	galactose mutarotase	49	46	45	45	15	17	27	15
14234	Foxc2	-1.107	7.80481e-05	forkhead box C2	96	71	39	59	17	21	31	36
245631	Pwwp3b	-1.108	1.04841e-09	PWWP domain containing 3B	108	141	130	152	48	61	57	66
237847	Rtn4rl1	-1.111	1.93363e-14	reticulon 4 receptor-like 1	232	273	238	268	123	87	108	132
68053	Ubxn2b	-1.111	1.58459e-23	UBX domain protein 2B	573	517	478	551	253	251	200	254
18004	Nek1	-1.112	6.76539e-22	NIMA (never in mitosis gene a)-related expressed kinase 1	846	843	914	904	390	302	474	418
22337	Vdr	-1.112	5.09642e-06	vitamin D (1,25-dihydroxyvitamin D3) receptor	106	111	106	134	55	37	22	73
403205	Agr3	-1.115	0.00676476	anterior gradient 3	11	31	16	14	0	5	10	6
12095	Bglap3	-1.116	0.014828	bone gamma-carboxyglutamate protein 3	17	22	2	5	3	3	2	1
319583	Lig4	-1.116	1.17493e-10	ligase IV, DNA, ATP-dependent	218	175	147	187	78	101	65	75
15569	Elavl2	-1.118	6.0479e-22	ELAV like RNA binding protein 1	681	716	658	739	330	277	264	383
219257	Pcdh20	-1.119	8.98911e-20	protocadherin 20	1388	1236	1100	1435	480	724	540	573
237987	Otop2	-1.121	2.51811e-17	otopetrin 2	404	391	395	290	174	158	157	169
13419	Dnase1	-1.122	4.44534e-09	deoxyribonuclease I	108	98	107	110	42	57	49	36
26875	Pclo	-1.122	2.67801e-26	piccolo (presynaptic cytomatrix protein)	3746	4140	4029	3852	2121	1814	1773	1394
80892	Zfhx4	-1.123	2.70387e-15	zinc finger homeodomain 4	435	612	514	528	259	166	247	252
16332	Inppl1	-1.124	1.44473e-17	inositol polyphosphate phosphatase-like 1	732	706	818	722	353	275	429	271
228942	Cbln4	-1.124	1.20772e-16	cerebellin 4 precursor protein	443	562	469	508	259	206	165	247
109202	A930024E05Rik	-1.126	4.63179e-07	RIKEN cDNA A930024E05 gene	79	77	84	65	34	23	29	40
64706	Scube1	-1.126	1.81352e-19	signal peptide, CUB domain, EGF-like 1	2543	3153	3029	2511	1548	1303	1192	967
330267	Thsd7a	-1.129	5.10971e-23	thrombospondin, type I, domain containing 7A	1566	1676	1495	1562	887	717	586	622
381489	Rxfp1	-1.129	3.14078e-06	relaxin/insulin-like family peptide receptor 1	68	47	60	68	28	28	23	21
54156	Egfl6	-1.129	0.011054	EGF-like-domain, multiple 6	14	13	8	5	2	1	3	3
59030	Mkks	-1.129	9.23684e-13	McKusick-Kaufman syndrome	410	382	392	458	151	177	137	254
67419	Armh4	-1.129	3.51829e-17	armadillo-like helical domain containing 4	623	650	645	780	354	306	215	319
72203	2610507I01Rik	-1.129	1.77659e-15	RIKEN cDNA 2610507I01 gene	296	329	308	303	147	97	165	135
381827	1700073E17Rik	-1.13	0.00276585	ribosomal protein L7 pseudogene	19	14	18	22	4	9	8	3
100502768	Gm19359	-1.131	2.30127e-14	predicted gene, 19359	211	174	212	191	96	79	85	86
320460	Vwc2l	-1.131	3.5553e-07	von Willebrand factor C domain-containing protein 2-like	96	102	74	70	40	28	43	31
225358	Fam13b	-1.133	3.85632e-41	family with sequence similarity 13, member B	820	886	820	864	383	374	403	367
319767	Atp10b	-1.137	9.17157e-05	ATPase, class V, type 10B	36	40	31	43	11	17	17	13
214704	Iqub	-1.138	3.88972e-06	IQ motif and ubiquitin domain containing	77	95	70	95	21	25	38	52
23828	Bves	-1.138	0.00891289	blood vessel epicardial substance	10	12	8	12	3	2	5	1
12830	Col4a5	-1.139	1.56603e-11	collagen, type IV, alpha 5	159	163	132	157	63	52	74	74
16728	L1cam	-1.142	2.24939e-24	L1 cell adhesion molecule	1416	1675	1635	1534	875	650	611	636
71373	Prr16	-1.142	4.26278e-08	proline rich 16	96	98	77	85	33	31	40	45
81906	Cyp4x1	-1.142	3.7912e-09	cytochrome P450, family 4, subfamily x, polypeptide 1	129	152	145	147	82	71	46	43
24117	Wif1	-1.145	3.01567e-06	Wnt inhibitory factor 1	64	54	54	57	26	27	17	22
232339	Ankrd26	-1.147	1.1856e-17	ankyrin repeat domain 26	449	476	483	505	239	148	245	204
242408	Fam221b	-1.147	0.00364935	family with sequence similarity 221, member B	14	15	29	29	5	3	16	3
99011	Pomt1	-1.147	8.09805e-19	protein-O-mannosyltransferase 1	268	300	279	279	128	119	142	106
100042875	Gm12059	-1.148	0.00342509	predicted gene 12059	18	13	15	19	2	6	5	8
17986	Ndp	-1.151	6.01486e-13	Norrie disease (pseudoglioma) (human)	214	244	197	239	72	100	121	96
218989	Tmem260	-1.151	1.54084e-23	transmembrane protein 260	390	464	425	427	201	166	207	176
20356	Sema5a	-1.152	4.5387e-48	sema domain, seven thrombospondin repeats (type 1 and type 1-like), transmembrane domain (TM) and short cytoplasmic domain, (semaphorin) 5A	1392	1487	1361	1391	670	576	609	648
329828	Myorg	-1.152	1.14568e-20	myogenesis regulating glycosidase (putative)	512	592	534	500	276	190	257	211
545554	Ankrd34a	-1.153	4.37349e-18	ankyrin repeat domain 34A	514	523	623	471	210	275	187	260
270120	Fat3	-1.154	8.81838e-49	FAT atypical cadherin 3	3090	3117	2949	2869	1362	1458	1354	1175
20365	Serf1	-1.155	5.26679e-09	small EDRK-rich factor 1	116	104	84	126	45	46	48	41
214292	Syna	-1.155	1.27283e-07	syncytin a	78	87	75	74	30	39	24	36
68260	Trmt12	-1.156	2.13926e-09	tRNA methyltransferase 12	102	98	105	102	37	46	36	51
235386	Hykk	-1.158	4.93089e-07	hydroxylysine kinase 1	66	64	61	66	23	30	27	25
320383	B230317F23Rik	-1.158	0.00459017	RIKEN cDNA B230317F23 gene	17	11	13	14	4	6	2	4
66522	Pgpep1	-1.16	9.40075e-11	pyroglutamyl-peptidase I	205	255	293	254	109	67	109	140
17183	Matn4	-1.162	5.37251e-10	matrilin 4	256	340	311	302	116	88	197	109
320825	Samd5	-1.162	1.55874e-06	sterile alpha motif domain containing 5	64	52	64	63	20	30	27	21
109198	6030407O03Rik	-1.166	0.000721486	RIKEN cDNA 6030407O03 gene	23	27	25	32	4	10	9	14
21677	Tead2	-1.166	6.93757e-06	TEA domain family member 2	51	57	63	67	15	24	35	21
331487	Uprt	-1.166	4.95947e-06	uracil phosphoribosyltransferase	51	84	52	60	29	21	27	20
100045469	Gm14204	-1.168	2.68332e-22	predicted gene 14204	669	594	640	577	255	212	322	289
218454	Lhfpl2	-1.168	5.43489e-25	lipoma HMGIC fusion partner-like 2	556	679	591	661	290	239	247	306
74002	Psd2	-1.168	2.66973e-35	pleckstrin and Sec7 domain containing 2	859	954	902	918	356	374	448	417
66659	Acp6	-1.172	2.51246e-11	acid phosphatase 6, lysophosphatidic	193	183	188	183	73	59	114	69
68659	Gask1b	-1.172	2.29346e-05	golgi associated kinase 1B	36	65	45	70	22	16	25	20
226041	Pgm5	-1.176	5.07394e-09	phosphoglucomutase 5	96	124	104	140	51	35	50	55
100038688	Gm10724	-1.177	0.00561054	predicted gene 10724	14	13	23	11	6	2	0	7
269437	Plch1	-1.179	4.74117e-07	phospholipase C, eta 1	63	77	56	71	28	28	29	22
68259	Ift80	-1.179	1.35715e-18	intraflagellar transport 80	481	509	416	544	172	198	207	260
100504072	NA	-1.182	0.0013618	NA	26	31	43	17	12	15	1	10
14089	Fap	-1.183	2.5568e-05	fibroblast activation protein	44	55	47	58	32	15	14	16
56741	Igdcc4	-1.183	3.79795e-35	immunoglobulin superfamily, DCC subclass, member 4	829	1023	965	879	384	422	382	417
244882	Tnfaip8l3	-1.187	0.00547582	tumor necrosis factor, alpha-induced protein 8-like 3	13	11	10	24	3	2	2	8
73884	Zdbf2	-1.187	4.69611e-09	zinc finger, DBF-type containing 2	94	136	128	168	50	64	46	56
244653	Hydin	-1.188	7.74942e-11	HYDIN, axonemal central pair apparatus protein	109	136	122	119	45	45	60	51
218476	Gcnt4	-1.189	2.63912e-12	glucosaminyl (N-acetyl) transferase 4, core 2 (beta-1,6-N-acetylglucosaminyltransferase)	186	181	137	172	77	58	82	65
319455	Pld5	-1.19	1.34439e-07	phospholipase D family member 5	104	71	89	82	44	35	37	23
16870	Lhx2	-1.192	3.19075e-21	LIM homeobox protein 2	302	384	382	373	161	137	155	161
18992	Pou3f2	-1.192	2.86189e-24	POU domain, class 3, transcription factor 2	349	420	406	431	186	170	164	166
208618	Etl4	-1.195	1.18958e-21	enhancer trap locus 4	1125	1152	1379	1111	501	565	588	379
100126227	Gm13031	-1.196	7.7852e-06	predicted gene 13031	50	59	57	51	21	16	33	14
245650	Gucy2f	-1.198	5.9745e-10	guanylate cyclase 2f	114	137	132	143	40	44	67	65
320046	F730043M19Rik	-1.199	2.42116e-11	RIKEN cDNA F730043M19 gene	161	158	143	167	70	57	86	47
21401	Tcea3	-1.2	0.0034359	transcription elongation factor A (SII), 3	22	12	13	24	1	6	9	5
546143	Pierce2	-1.2	1.87542e-06	piercer of microtubule wall 2	65	55	63	59	25	16	19	33
14763	Gpr37	-1.201	3.16733e-23	G protein-coupled receptor 37	338	341	358	374	168	130	160	141
22773	Zic3	-1.201	1.36145e-12	zinc finger protein of the cerebellum 3	163	173	197	191	88	80	80	52
20913	Stxbp4	-1.202	1.10348e-20	syntaxin binding protein 4	341	391	343	379	151	126	187	151
209224	Enox2	-1.203	6.39824e-19	ecto-NOX disulfide-thiol exchanger 2	252	238	255	263	121	92	100	112
234395	Ushbp1	-1.203	0.000324143	USH1 protein network component harmonin binding protein 1	30	25	37	30	15	10	14	4
100036571	NA	-1.206	0.00131749	NA	29	28	18	23	3	7	6	16
14264	Fmod	-1.206	4.85984e-06	fibromodulin	617	564	453	675	215	126	235	310
408066	Cspg4b	-1.209	6.37962e-10	chondroitin sulfate proteoglycan 4B	133	155	129	123	65	32	63	57
432769	Zfp708	-1.21	4.80915e-08	zinc finger protein 708	99	110	75	86	35	44	25	43
18295	Ogn	-1.213	7.39272e-14	osteoglycin	500	534	397	534	221	127	216	247
71904	Paqr7	-1.214	4.06532e-25	progestin and adipoQ receptor family member VII	465	459	449	470	171	167	226	214
244058	Rgma	-1.215	7.66178e-18	repulsive guidance molecule family member A	379	475	450	413	182	155	233	147
269585	Zscan20	-1.215	1.88893e-10	zinc finger and SCAN domains 20	112	101	105	106	47	39	36	48
23963	Tenm1	-1.217	2.22292e-18	teneurin transmembrane protein 1	238	227	220	269	99	107	92	102
108897	Aif1l	-1.218	4.81668e-08	allograft inflammatory factor 1-like	81	108	102	126	35	30	60	40
15550	Htr1a	-1.219	1.0991e-10	5-hydroxytryptamine (serotonin) receptor 1A	122	122	120	114	46	42	41	64
17388	Mmp15	-1.221	8.93429e-14	matrix metallopeptidase 15	219	324	310	269	115	92	147	108
18040	Nefm	-1.223	1.86769e-18	neurofilament, medium polypeptide	829	988	951	955	504	402	276	363
73582	Camkmt	-1.223	6.03203e-08	calmodulin-lysine N-methyltransferase	108	91	85	116	35	39	26	57
239157	Pnma2	-1.224	5.83119e-15	paraneoplastic antigen MA2	306	350	325	374	125	139	104	190
399603	Lratd2	-1.224	1.08179e-16	LRAT domain containing 1	216	226	186	194	93	81	86	80
104601	Mycbpap	-1.227	0.000126214	MYCBP associated protein	35	30	35	29	16	10	11	7
242939	Cpz	-1.227	0.00274299	carboxypeptidase Z	23	16	11	14	6	2	5	5
328918	Zscan30	-1.227	5.91958e-09	zinc finger and SCAN domain containing 30	89	81	95	95	45	27	35	36
100039768	1700024F20Rik	-1.228	4.07687e-13	RIKEN cDNA 1700024F20 gene	264	239	272	216	81	90	144	92
320554	Tcp11l1	-1.228	7.53059e-17	t-complex 11 like 1	245	237	257	262	132	88	101	91
16492	Kcna4	-1.231	6.7464e-26	potassium voltage-gated channel, shaker-related subfamily, member 4	862	785	889	899	406	407	345	277
100042125	Gm15535	-1.237	0.00129924	predicted gene 15535	21	18	19	20	3	5	7	10
100316669	Mir1188	-1.237	0.0116809	microRNA 1188	12	9	4	10	0	1	3	2
192734	Lrrc75b	-1.237	1.40621e-17	leucine rich repeat containing 75B	214	268	223	262	109	98	86	103
14395	Gabra2	-1.239	7.36503e-34	gamma-aminobutyric acid type A receptor subunit alpha 2	540	518	511	573	220	210	246	219
170799	Rtkn2	-1.242	0.000137822	rhotekin 2	30	34	27	39	15	15	7	8
332175	Zdhhc23	-1.243	1.75589e-09	zinc finger, DHHC domain containing 23	80	96	92	88	35	30	40	35
328314	Gm5086	-1.244	0.0125592	predicted gene 5086	7	5	7	10	2	1	2	0
56874	Rnf32	-1.244	4.90614e-10	ring finger protein 32	140	102	103	123	45	37	44	58
381634	Gm1043	-1.248	7.35396e-09	predicted gene 1043	77	101	85	84	37	39	33	26
72669	2810032G03Rik	-1.251	1.52526e-05	RIKEN cDNA 2810032G03 gene	35	37	44	44	15	14	15	14
244698	Hephl1	-1.254	4.19014e-07	hephaestin-like 1	111	72	103	80	49	22	42	25
237553	Trhde	-1.255	7.05447e-34	TRH-degrading enzyme	672	645	584	659	264	301	235	256
320038	Dlx6os1	-1.255	4.29145e-20	distal-less homeobox 6, opposite strand 1	2602	2129	2380	2372	847	805	1350	866
78919	Fndc8	-1.256	7.90943e-06	fibronectin type III domain containing 8	48	33	54	60	17	20	15	20
80721	Slc19a3	-1.256	0.00011352	solute carrier family 19, member 3	31	31	27	28	8	10	11	11
241794	Kcng1	-1.259	7.94285e-06	potassium voltage-gated channel, subfamily G, member 1	40	62	50	73	29	21	18	14
258284	Or14j3	-1.259	0.00903857	olfactory receptor family 14 subfamily J member 3	9	6	10	10	2	2	0	3
319783	A730056A06Rik	-1.259	3.38151e-05	RIKEN cDNA A730056A06 gene	41	36	36	35	16	8	12	15
106369	Ypel1	-1.26	7.98201e-19	yippee like 1	209	214	242	232	84	98	98	85
404711	Ighg2c	-1.262	6.49131e-07	immunoglobulin heavy constant gamma 2C	57	62	54	50	20	24	20	19
100042132	Gm12371	-1.263	0.0150999	predicted gene 12371	6	2	5	15	2	0	1	1
15465	Hrh1	-1.265	2.15465e-05	histamine receptor H1	38	43	37	38	15	16	8	16
271005	Klhdc1	-1.265	1.59274e-16	kelch domain containing 1	254	265	287	306	110	78	127	132
620292	Cntnap5c	-1.266	6.86468e-09	contactin associated protein-like 5C	78	96	90	104	33	49	35	27
380701	Slc47a2	-1.268	0.0174542	solute carrier family 47, member 2	12	3	2	12	0	3	0	0
210104	Zfp658	-1.273	3.78929e-14	zinc finger protein 658	166	202	226	225	74	103	67	84
14561	Gdf11	-1.276	3.71272e-19	growth differentiation factor 11	262	322	319	355	133	114	149	110
14765	Gpr50	-1.276	0.000177487	G-protein-coupled receptor 50	26	30	22	33	10	10	7	10
56198	Heyl	-1.276	3.03131e-17	hairy/enhancer-of-split related with YRPW motif-like	373	443	436	340	209	152	129	143
219134	Shisa2	-1.277	4.60933e-14	shisa family member 2	215	321	255	250	135	85	91	100
100043757	Zfp831	-1.278	2.03349e-26	zinc finger protein 831	348	322	387	357	151	132	147	141
20519	Slc22a3	-1.278	0.000758665	solute carrier family 22 (organic cation transporter), member 3	27	18	27	22	2	7	11	10
74528	Mgme1	-1.278	1.56253e-10	mitochondrial genome maintenance exonuclease 1	130	99	118	92	42	39	43	46
15560	Htr2c	-1.279	0.00920635	5-hydroxytryptamine (serotonin) receptor 2C	21	26	85	187	10	8	19	25
320226	Ccdc171	-1.279	1.40393e-06	coiled-coil domain containing 171	50	65	64	50	24	22	12	25
14608	Gpr83	-1.282	1.91787e-13	G protein-coupled receptor 83	121	144	136	128	50	53	54	51
13992	Khdrbs3	-1.286	3.82587e-32	KH domain containing, RNA binding, signal transduction associated 3	566	672	595	616	268	205	256	256
227059	Slc39a10	-1.287	2.35083e-48	solute carrier family 39 (zinc transporter), member 10	1356	1268	1270	1382	505	511	509	614
18821	Pln	-1.29	0.0010808	phospholamban	20	17	17	20	3	6	8	6
192986	Cyb5d2	-1.291	6.94167e-15	cytochrome b5 domain containing 2	169	151	175	157	61	53	77	65
399609	C130046K22Rik	-1.292	4.63206e-06	RIKEN cDNA C130046K22 gene	54	44	45	43	13	15	24	16
330788	Zfp866	-1.294	2.16318e-24	zinc finger protein 866	614	586	636	681	218	229	229	327
22045	Trhr	-1.297	9.25666e-08	thyrotropin releasing hormone receptor	59	66	82	65	23	21	27	30
433082	D930048G16Rik	-1.299	3.74542e-07	RIKEN cDNA D930048G16 gene	79	62	72	47	23	20	26	27
15118	Has3	-1.3	1.43461e-06	hyaluronan synthase 3	56	65	41	65	25	23	16	18
195531	Zfp982	-1.301	1.119e-06	zinc finger protein 982	65	54	42	63	19	16	24	22
214922	Slc39a2	-1.301	1.60224e-14	solute carrier family 39 (zinc transporter), member 2	154	156	204	193	78	60	71	65
238690	Zfp458	-1.305	6.32344e-08	zinc finger protein 458	77	72	53	73	25	25	24	28
17540	Irag1	-1.31	4.64233e-05	inositol 1,4,5-triphosphate receptor associated 1	29	50	41	42	15	6	22	12
100504371	Gm13920	-1.311	0.00735408	predicted gene 13920	10	8	8	10	2	1	2	2
21684	Tectb	-1.315	0.00368431	tectorin beta	25	11	11	13	2	5	8	1
791346	Gm10118	-1.316	3.83156e-06	predicted gene 10118	51	40	45	44	14	13	17	20
68695	Hddc3	-1.319	1.12094e-13	HD domain containing 3	162	138	177	190	60	51	79	66
77132	2810433D01Rik	-1.322	0.000520821	RIKEN cDNA 2810433D01 gene	28	24	24	30	5	1	14	12
20503	Slc16a7	-1.323	6.10829e-12	solute carrier family 16 (monocarboxylic acid transporters), member 7	121	105	109	115	45	34	50	42
14447	Gapdhs	-1.324	1.81915e-05	glyceraldehyde-3-phosphate dehydrogenase, spermatogenic	55	32	54	35	13	12	15	21
72821	Scn2b	-1.325	3.09315e-23	sodium channel, voltage-gated, type II, beta	1069	1381	1181	1329	640	452	412	426
71951	Gpc2	-1.326	1.0663e-11	glypican 2 cerebroglycan	126	132	164	134	55	35	68	52
76781	Mettl4	-1.326	1.37733e-15	methyltransferase 4, N6-adenosine	193	167	151	169	62	58	65	76
20190	Ryr1	-1.327	6.559e-26	ryanodine receptor 1, skeletal muscle	1063	1224	1302	989	537	350	437	459
654822	D330041H03Rik	-1.327	0.00261939	RIKEN cDNA D330041H03 gene	16	12	12	17	5	1	6	3
241528	Lrrc55	-1.328	5.19027e-43	leucine rich repeat containing 55	2012	1998	1867	1809	731	863	627	802
320977	A330023F24Rik	-1.328	8.19383e-42	RIKEN cDNA A330023F24 gene	1561	1635	1673	1541	596	527	736	663
100039239	Ctxnd1	-1.33	1.61564e-06	cortexin domain containing 1	84	86	68	72	33	12	45	20
212514	Spice1	-1.333	4.15916e-18	spindle and centriole associated protein 1	288	274	244	268	95	74	125	119
56771	Med20	-1.334	1.81819e-21	mediator complex subunit 20	397	344	356	365	131	108	148	178
77383	C030029H02Rik	-1.334	0.00510409	RIKEN cDNA C030029H02 gene	10	5	11	20	3	2	2	3
12814	Col11a1	-1.336	1.64432e-17	collagen, type XI, alpha 1	443	548	492	503	156	145	267	194
622931	Gm10021	-1.338	0.000238267	predicted gene 10021	31	27	20	31	5	7	9	14
242570	Raver2	-1.34	1.88009e-56	ribonucleoprotein, PTB-binding 2	974	1068	970	1041	418	379	406	381
381546	Ccdc24	-1.34	0.000117471	coiled-coil domain containing 24	27	28	46	24	10	7	14	10
20681	Sox8	-1.344	5.32975e-25	SRY (sex determining region Y)-box 8	401	483	562	556	206	171	189	204
280668	Adam1a	-1.344	5.45741e-22	a disintegrin and metallopeptidase domain 1a	301	278	372	296	116	112	137	114
108069	Grm3	-1.347	8.00152e-17	glutamate receptor, metabotropic 3	325	274	327	376	98	109	169	122
234290	BC030500	-1.356	1.05984e-22	cDNA sequence BC030500	250	260	224	255	90	101	101	87
328263	A530065N20Rik	-1.357	0.0169221	RIKEN cDNA A530046M15 gene	4	2	3	3	0	0	0	0
246738	Dnajc28	-1.358	1.1941e-16	DnaJ heat shock protein family (Hsp40) member C28	164	170	158	177	65	68	50	69
70370	Fbln7	-1.358	4.81402e-07	fibulin 7	79	55	55	61	22	13	23	30
21646	Tcte2	-1.36	0.000528357	t-complex-associated testis expressed 2	25	18	15	25	8	5	7	5
21922	Clec3b	-1.362	8.90594e-07	C-type lectin domain family 3, member b	66	68	54	83	33	10	22	28
414111	C130083M11Rik	-1.365	2.09766e-07	RIKEN cDNA C130083M11 gene	62	48	51	64	18	23	20	18
19879	Slc22a8	-1.367	4.90907e-23	solute carrier family 22 (organic anion transporter), member 8	537	587	415	529	207	149	209	214
319154	H3c13	-1.367	0.000105642	H3 clustered histone 13	22	39	46	36	14	14	3	14
12307	Calb1	-1.371	2.46322e-12	calbindin 1	164	182	155	278	75	72	70	70
22402	Ccn4	-1.371	4.87758e-29	cellular communication network factor 4	540	445	587	457	185	195	209	183
56869	Zfp109	-1.374	6.15111e-10	zinc finger protein 109	82	89	115	81	34	31	28	39
105005	Lratd1	-1.377	3.0547e-41	LRAT domain containing 1	664	687	711	715	235	310	258	256
71998	Slc25a35	-1.377	3.64046e-13	solute carrier family 25, member 35	141	117	136	140	36	47	60	54
668257	Dgat2l6	-1.379	0.000205595	diacylglycerol O-acyltransferase 2-like 6	35	19	29	22	5	6	11	10
105853	Mal2	-1.382	0.00161424	mal, T cell differentiation protein 2	70	42	59	190	19	19	20	36
54137	Acrbp	-1.387	4.08231e-14	proacrosin binding protein	142	132	177	138	60	51	44	60
225266	Klhl14	-1.388	1.19306e-06	kelch-like 14	53	45	67	100	21	28	24	19
241769	Kcnk15	-1.394	2.41641e-08	potassium channel, subfamily K, member 15	85	73	79	76	40	28	15	26
328906	Gm15328	-1.394	4.72992e-06	predicted gene 15328	43	60	39	43	15	12	24	11
14738	Gpr12	-1.395	3.7916e-19	G-protein coupled receptor 12	216	255	232	206	85	63	94	93
56315	Rhcg	-1.397	1.57371e-12	Rhesus blood group-associated C glycoprotein	163	115	152	126	59	37	58	46
242915	Garem2	-1.399	4.05868e-18	GRB2 associated regulator of MAPK1 subtype 2	206	292	291	270	84	87	119	101
320301	E530011L22Rik	-1.399	2.91745e-13	RIKEN cDNA E530011L22 gene	163	184	174	162	53	39	85	70
100503212	LOC100503212	-1.4	0.000130442	uncharacterized LOC100503212	26	24	26	22	7	7	9	7
245424	Gpr101	-1.403	5.71321e-11	G protein-coupled receptor 101	99	111	111	120	56	35	31	34
319196	Ankef1	-1.407	0.00137918	ankyrin repeat and EF-hand domain containing 1	9	25	19	29	3	5	11	3
433208	D030046N08Rik	-1.408	0.0044494	RIKEN cDNA D030046N08 gene	13	8	10	18	5	1	3	0
18166	Npy1r	-1.409	7.73803e-21	neuropeptide Y receptor Y1	265	240	219	258	91	87	72	109
100503859	1110015O18Rik	-1.416	6.7816e-05	RIKEN cDNA 1110015O18 gene	33	44	19	31	12	10	8	9
12808	Cobl	-1.416	2.09434e-23	cordon-bleu WH2 repeat	221	276	243	249	99	88	88	86
319562	9630028B13Rik	-1.417	0.00116073	RIKEN cDNA 9630028B13 gene	11	23	19	15	5	2	5	6
75555	Nscme3l	-1.417	1.09333e-05	NSE3 homolog, SMC5-SMC6 complex component like	43	36	55	32	14	8	12	19
100038399	Gm10579	-1.421	0.0150979	predicted gene 10579	6	1	3	3	0	0	0	0
100039968	Tmem35b	-1.428	8.34367e-06	transmembrane protein 35B	37	31	51	36	14	13	15	9
19771	Rlbp1	-1.428	3.85985e-40	retinaldehyde binding protein 1	459	469	466	470	151	176	178	181
233038	Nccrp1	-1.428	0.000108676	non-specific cytotoxic cell receptor protein 1 homolog (zebrafish)	30	31	27	27	5	10	16	5
100038739	Gm10615	-1.429	4.73614e-07	predicted gene 10615	70	57	60	48	13	20	16	30
238803	Zfp366	-1.431	0.00232947	zinc finger protein 366	14	20	10	10	2	3	5	3
12819	Col15a1	-1.432	3.20176e-10	collagen, type XV, alpha 1	106	126	84	83	40	28	40	30
69183	C1qtnf2	-1.432	1.09138e-05	C1q and tumor necrosis factor related protein 2	48	30	39	43	19	7	11	13
239405	Rspo2	-1.433	0.00219563	R-spondin 2	14	14	13	12	2	1	5	5
242584	Dnai4	-1.433	3.33513e-14	dynein axonemal intermediate chain 4	123	128	123	119	52	35	46	41
53791	Tlr5	-1.435	2.83838e-05	toll-like receptor 5	32	30	42	30	6	8	15	13
23893	Grem2	-1.437	9.64826e-08	gremlin 2, DAN family BMP antagonist	58	61	49	87	23	21	20	22
269902	Vmn2r57	-1.439	0.0095191	vomeronasal 2, receptor 57	4	10	8	8	0	0	1	3
66917	Chordc1	-1.443	2.26448e-47	cysteine and histidine rich domain containing 1	773	746	723	827	307	272	245	290
97827	Exd2	-1.445	5.39184e-47	exonuclease 3'-5' domain containing 2	832	739	854	881	305	270	336	290
108073	Grm7	-1.449	7.74093e-45	glutamate receptor, metabotropic 7	572	612	646	643	238	227	196	234
100009600	Zglp1	-1.454	0.00116468	zinc finger, GATA-like protein 1	14	13	15	19	5	2	3	5
100048701	AI847159	-1.456	6.47454e-06	expressed sequence AI847159	38	46	33	48	18	8	9	16
109019	Nabp1	-1.459	0.000183548	nucleic acid binding protein 1	129	123	128	152	30	31	16	75
100042178	Prdm16os	-1.466	3.09599e-24	Prdm16 opposite strand transcript	265	254	300	345	106	100	109	99
13867	Erbb3	-1.466	2.60998e-17	erb-b2 receptor tyrosine kinase 3	291	418	426	379	158	89	161	121
213945	Col28a1	-1.467	5.34597e-09	collagen, type XXVIII, alpha 1	68	90	82	86	22	16	36	35
67993	Nudt12	-1.467	8.68888e-10	nudix hydrolase 12	96	83	70	73	25	23	36	25
232854	Zfp418	-1.47	2.46221e-07	zinc finger protein 418	60	70	55	54	12	25	14	27
76282	Gpt	-1.475	9.11133e-12	glutamic pyruvic transaminase, soluble	85	108	125	118	42	32	29	44
140571	Plxnb3	-1.477	7.64307e-24	plexin B3	258	254	298	326	116	87	98	97
11639	Ak4	-1.483	3.09685e-20	adenylate kinase 4	220	298	246	297	75	97	112	87
280667	Adam1b	-1.487	1.00128e-12	a disintegrin and metallopeptidase domain 1b	117	104	125	92	43	30	38	37
320163	4930525G20Rik	-1.488	0.000199153	RIKEN cDNA 4930525G20 gene	24	37	17	30	5	7	5	14
66457	2810002D19Rik	-1.488	4.50979e-08	RIKEN cDNA 2810002D19 gene	71	59	69	58	11	25	23	26
66816	Thap2	-1.498	6.36998e-14	THAP domain containing, apoptosis associated protein 2	255	251	267	313	84	122	49	115
18101	Nmbr	-1.5	0.000166542	neuromedin B receptor	23	24	20	51	12	9	7	5
71206	Katnal2	-1.505	0.000125505	katanin p60 subunit A-like 2	22	23	28	35	9	9	10	2
97114	H3c15	-1.518	2.33661e-13	H3 clustered histone 15	94	98	105	105	33	39	32	31
66705	Dnase1l2	-1.52	1.25909e-08	deoxyribonuclease 1-like 2	69	64	111	99	21	29	40	22
18994	Pou3f4	-1.529	3.67699e-10	POU domain, class 3, transcription factor 4	100	90	108	70	26	38	36	20
239133	Dleu7	-1.53	1.04798e-06	deleted in lymphocytic leukemia, 7	58	39	55	65	20	8	12	25
433323	Sgpp2	-1.53	2.08007e-15	sphingosine-1-phosphate phosphatase 2	123	159	136	130	39	57	38	49
63828	Fn3k	-1.534	1.51941e-28	fructosamine 3 kinase	408	327	378	371	136	141	94	131
64378	Gpr88	-1.534	9.54412e-08	G-protein coupled receptor 88	46	68	54	83	21	13	25	20
330958	A730043L09Rik	-1.535	7.61844e-08	RIKEN cDNA A730043L09 gene	62	48	63	51	20	9	20	20
72014	Btbd17	-1.535	2.44132e-23	BTB domain containing 17	204	221	266	231	75	72	76	89
77583	Notum	-1.537	2.37892e-05	notum palmitoleoyl-protein carboxylesterase	25	37	31	27	5	10	9	10
16369	Irs3	-1.539	0.00076295	insulin receptor substrate 3	18	22	17	12	5	2	2	7
109272	Mybpc1	-1.541	1.15891e-17	myosin binding protein C, slow-type	405	480	325	417	139	94	115	191
66910	Tmem107	-1.543	3.78021e-12	transmembrane protein 107	133	105	104	114	33	23	51	42
242443	Grin3a	-1.544	1.11706e-31	glutamate receptor ionotropic, NMDA3A	387	409	414	344	135	109	156	124
107753	Lgals2	-1.545	0.00569912	lectin, galactose-binding, soluble 2	10	9	7	7	2	0	2	1
442803	A830005F24Rik	-1.545	0.00456541	RIKEN cDNA A830005F24 gene	12	10	8	7	2	1	1	2
77920	A330102I10Rik	-1.546	7.3857e-08	RIKEN cDNA A330102I10 gene	46	62	51	53	18	10	17	20
100861803	NA	-1.55	2.54892e-10	NA	76	67	100	76	31	22	26	23
238680	Cntnap3	-1.552	3.9965e-26	contactin associated protein-like 3	671	510	553	611	182	151	262	190
58229	Efcc1	-1.554	2.2833e-08	EF hand and coiled-coil domain containing 1	60	58	65	84	25	27	10	22
67874	Rprm	-1.555	1.64421e-31	reprimo, TP53 dependent G2 arrest mediator candidate	596	535	587	538	153	173	249	183
238722	Zfp72	-1.556	1.16703e-07	zinc finger protein 72	69	64	59	70	11	25	12	32
414758	Zfp950	-1.557	7.39987e-20	zinc finger protein 950	362	370	393	424	124	95	190	105
320749	D630041G03Rik	-1.559	9.34113e-06	RIKEN cDNA D630041G03 gene	31	34	43	36	15	3	11	11
211577	Mrgprf	-1.561	9.47157e-05	MAS-related GPR, member F	24	25	28	41	4	6	7	16
19842	Rnu1a1	-1.562	0.00488588	U1a1 small nuclear RNA	16	283	77	80	18	23	8	25
268958	Capn11	-1.566	0.00831501	calpain 11	6	131	52	7	7	8	2	5
100862319	NA	-1.57	0.000246929	NA	23	17	21	19	8	5	3	4
110895	Slc9a4	-1.571	3.15567e-20	solute carrier family 9 (sodium/hydrogen exchanger), member 4	235	184	168	203	66	70	69	54
74855	Fam228a	-1.571	2.43132e-08	family with sequence similarity 228, member A	80	81	92	60	23	10	38	25
85030	Tnfrsf25	-1.571	0.00136235	tumor necrosis factor receptor superfamily, member 25	11	10	26	22	5	3	0	7
16011	Igfbp5	-1.575	3.9768e-74	insulin-like growth factor binding protein 5	5528	6305	5697	6030	2214	1807	2072	1759
230848	Zbtb40	-1.589	4.80458e-16	zinc finger and BTB domain containing 40	222	244	288	251	71	56	126	71
69504	Zfp932	-1.593	5.96224e-06	zinc finger protein 932	31	37	39	34	8	8	7	17
76982	Vxn	-1.594	1.40143e-05	vexin	281	287	305	787	121	124	112	112
378435	Mafa	-1.599	5.99026e-05	MAF bZIP transcription factor A	24	46	37	21	10	8	14	3
320919	A230107N01Rik	-1.601	6.23759e-07	RIKEN cDNA A230107N01 gene	51	36	50	56	15	13	7	21
338521	Fa2h	-1.618	2.65673e-18	fatty acid 2-hydroxylase	185	188	239	273	81	61	83	55
80893	Tmprss5	-1.618	5.94645e-09	transmembrane protease, serine 5 (spinesin)	70	83	95	80	16	13	34	36
239852	Zpld1	-1.62	8.10677e-06	zona pellucida like domain containing 1	38	43	23	51	8	16	12	7
654803	B130055M24Rik	-1.624	4.65898e-18	RIKEN cDNA B130055M24 gene	131	127	133	147	39	46	48	37
545253	Gm5820	-1.631	0.000202249	predicted gene 5820	20	19	16	25	4	6	8	3
69815	Krtcap3	-1.633	2.75331e-08	keratinocyte associated protein 3	44	45	64	58	15	19	15	15
12835	Col6a3	-1.635	7.20011e-11	collagen, type VI, alpha 3	105	96	88	116	44	14	31	33
17311	Kitl	-1.635	6.36806e-52	kit ligand	982	974	925	1130	351	336	262	329
432855	Zfhx2os	-1.635	2.68893e-14	zinc finger homeobox 2, opposite strand	125	130	149	99	34	30	46	45
545370	Hmcn1	-1.638	4.6467e-15	hemicentin 1	106	140	115	103	31	35	40	38
217258	Abca8a	-1.641	3.58283e-21	ATP-binding cassette, sub-family A member 8a	355	447	470	465	169	83	126	162
241989	Pabpc4l	-1.646	0.00308181	poly(A) binding protein, cytoplasmic 4-like	12	15	6	10	0	2	1	4
320256	Dlec1	-1.647	4.36983e-06	deleted in lung and esophageal cancer 1	36	30	35	30	9	7	14	7
382019	Zfp882	-1.647	6.80182e-29	zinc finger protein 882	276	238	255	290	82	68	87	95
52670	Cpsf4l	-1.648	1.08921e-05	cleavage and polyadenylation specific factor 4-like	34	23	31	31	6	7	9	10
17528	Mpz	-1.656	1.20397e-06	myelin protein zero	35	57	45	45	11	6	23	12
107372	C030016D13Rik	-1.657	0.0048219	RIKEN cDNA C030016D13 gene	9	5	9	14	0	5	0	1
73173	Pcdh18	-1.661	9.49676e-34	protocadherin 18	303	313	285	323	92	89	85	115
12373	Casq2	-1.665	1.49388e-05	calsequestrin 2	34	40	33	20	5	9	10	10
241514	Zfp804a	-1.669	1.55071e-48	zinc finger protein 804A	796	815	645	782	213	270	246	219
20649	Sntb1	-1.67	8.66233e-19	syntrophin, basic 1	158	208	174	171	54	36	69	57
668253	Dleu2	-1.676	1.18518e-10	deleted in lymphocytic leukemia, 2	80	93	83	109	27	12	34	34
227580	C1ql3	-1.68	5.74484e-05	C1q-like 3	27	28	39	110	12	19	7	15
790910	Gm11201	-1.68	8.13977e-06	predicted gene 11201	30	22	50	34	8	10	8	10
213649	Arhgef19	-1.681	3.91753e-20	Rho guanine nucleotide exchange factor 19	148	145	159	168	37	47	58	47
100042547	Gm3897	-1.686	1.3577e-12	predicted gene 3897	97	94	101	79	21	25	25	38
241327	Olfml2a	-1.687	2.92955e-12	olfactomedin-like 2A	112	123	100	108	40	16	46	27
333193	Proser3	-1.687	1.10896e-09	proline and serine rich 3	52	68	73	65	23	12	22	18
13411	Dnah11	-1.693	2.62135e-29	dynein, axonemal, heavy chain 11	1050	661	803	752	200	242	308	245
100504262	A730020E08Rik	-1.694	1.60149e-06	RIKEN cDNA A730020E08 gene	34	30	35	52	10	7	14	11
56427	Tubd1	-1.697	2.88328e-07	tubulin, delta 1	41	48	45	43	5	12	16	17
66793	Clxn	-1.699	0.00137713	calaxin	12	23	6	19	1	1	5	5
19220	Ptgfr	-1.708	7.42606e-08	prostaglandin F receptor	34	51	49	59	15	10	12	15
20311	Cxcl5	-1.716	1.28923e-08	C-X-C motif chemokine ligand 5	51	53	54	46	15	8	18	15
17172	Ascl1	-1.723	7.71851e-07	achaete-scute family bHLH transcription factor 1	34	61	36	35	12	8	14	11
242838	Lrrd1	-1.725	0.00487358	leucine rich repeats and death domain containing 1	13	5	10	5	2	1	1	0
21687	Tek	-1.731	3.43989e-14	TEK receptor tyrosine kinase	119	127	95	103	44	25	34	24
16591	Kl	-1.733	3.20064e-09	klotho	52	66	64	65	13	12	17	27
67473	Slc47a1	-1.742	5.51662e-07	solute carrier family 47, member 1	257	208	145	277	54	34	95	54
64580	Ndst4	-1.743	1.31456e-23	N-deacetylase/N-sulfotransferase (heparin glucosaminyl) 4	187	220	212	280	59	61	68	74
17171	Mas1	-1.751	0.000108177	MAS1 oncogene	17	15	30	58	6	6	9	7
73270	NA	-1.756	0.000540594	NA	11	14	20	16	2	5	2	4
319832	Tmem229a	-1.766	4.41808e-68	transmembrane protein 229A	723	764	658	698	206	222	212	190
213402	Armc2	-1.771	3.00436e-12	armadillo repeat containing 2	91	105	94	78	35	15	32	20
12319	Car8	-1.776	1.08115e-14	carbonic anhydrase 8	97	96	98	100	25	23	40	22
432770	Rslcan18	-1.788	0.00105932	regulator of sex-limitation candidate 18	10	12	13	16	3	1	1	4
70788	Klhl30	-1.789	6.04087e-19	kelch-like 30	185	189	179	170	72	41	32	56
101772	Ano1	-1.792	1.10348e-20	anoctamin 1, calcium activated chloride channel	152	132	167	156	37	34	51	49
320064	D130017N08Rik	-1.794	7.66178e-18	RIKEN cDNA D130017N08 gene	122	130	158	126	43	32	27	46
69528	1700030J22Rik	-1.795	3.68069e-09	RIKEN cDNA 1700030J22 gene	49	54	54	47	14	16	16	9
100038470	Gm10808	-1.796	0.0028977	predicted gene 10808	10	9	10	8	0	2	1	2
320095	6430550D23Rik	-1.815	0.000242842	RIKEN cDNA 6430550D23 gene	14	22	15	18	5	1	6	3
16431	Itm2a	-1.818	1.48355e-56	integral membrane protein 2A	859	923	733	852	226	213	221	284
28250	Slco1a4	-1.824	4.29551e-23	solute carrier organic anion transporter family, member 1a4	441	573	384	410	119	79	172	128
668917	Zfp133-ps	-1.857	2.29996e-07	zinc finger protein 133, pseudogene	57	43	52	41	5	9	23	12
100044193	Gm20939	-1.869	1.24615e-09	predicted gene, 20939	60	61	51	48	15	12	9	20
26360	Angptl2	-1.871	4.76059e-17	angiopoietin-like 2	132	153	115	150	35	20	44	46
233537	Gdpd4	-1.874	8.43175e-28	glycerophosphodiester phosphodiesterase domain containing 4	195	206	211	220	54	38	63	66
546336	Prrg1	-1.875	3.68972e-10	proline rich Gla (G-carboxyglutamic acid) 1	60	46	57	60	13	13	12	19
76293	Mfap4	-1.879	1.13373e-06	microfibrillar-associated protein 4	52	32	26	45	9	5	8	15
26561	Mmp23	-1.897	1.80559e-05	matrix metallopeptidase 23	24	22	24	23	6	2	7	5
12918	Crh	-1.898	1.14719e-17	corticotropin releasing hormone	153	99	127	140	38	39	24	33
71599	Senp8	-1.902	1.19526e-13	SUMO peptidase family member, NEDD8 specific	115	103	90	125	26	28	14	42
100503393	Gm14827	-1.903	6.33167e-21	predicted gene 14827	186	194	241	171	56	34	71	44
245827	Fat2	-1.913	1.48594e-05	FAT atypical cadherin 2	46	37	28	36	8	1	3	19
245050	Gask1a	-1.916	2.29038e-19	golgi associated kinase 1A	240	249	196	214	45	32	68	85
100861900	NA	-1.933	2.32273e-28	NA	284	231	321	221	64	54	74	80
140741	Gpr6	-1.937	0.000101572	G protein-coupled receptor 6	29	25	18	15	7	7	0	3
15077	H3c14	-1.939	8.21941e-25	H3 clustered histone 14	150	154	165	169	35	47	33	48
207678	NA	-1.941	0.00162835	NA	13	8	7	16	1	0	2	3
69657	2310047D07Rik	-1.965	0.00268204	RIKEN cDNA 2310047D07 gene	11	11	5	10	1	2	1	0
12545	Cdc7	-1.984	3.91249e-43	cell division cycle 7	323	341	323	331	75	64	86	103
13417	Dnah8	-1.985	1.58874e-07	dynein, axonemal, heavy chain 8	34	42	40	31	8	3	11	10
27421	Abcc6	-1.988	0.000124586	ATP-binding cassette, sub-family C member 6	15	24	15	19	1	6	3	4
208164	Fam180a	-1.996	1.66084e-08	family with sequence similarity 180, member A	45	76	37	52	12	20	8	9
14349	Fv1	-2.006	9.20432e-14	Friend virus susceptibility 1	83	70	91	107	24	15	15	29
14261	Fmo1	-2.02	6.29831e-30	flavin containing monooxygenase 1	633	666	552	656	116	98	179	212
67122	Nrarp	-2.02	2.94995e-55	Notch-regulated ankyrin repeat protein	418	438	524	446	114	102	104	125
319807	Nwd2	-2.021	9.98817e-25	NACHT and WD repeat domain containing 2	155	155	155	204	35	51	40	37
238037	Wdcp	-2.022	4.6259e-16	WD repeat and coiled coil containing	84	85	79	94	22	15	22	22
70362	Actl10	-2.029	3.74856e-07	actin-like 10	39	34	64	28	5	14	11	6
321001	C230021G24Rik	-2.03	1.31815e-06	RIKEN cDNA C230021G24 gene	38	36	23	26	6	3	8	8
319750	A230009B12Rik	-2.046	0.00486473	RIKEN cDNA A230009B12 gene	5	8	2	7	1	0	0	0
68310	Zmym1	-2.046	3.48856e-29	zinc finger, MYM domain containing 1	287	241	360	369	79	87	51	82
233529	Kctd14	-2.051	1.0531e-17	potassium channel tetramerisation domain containing 14	209	249	227	194	47	20	60	76
68185	Coa4	-2.064	4.51273e-08	cytochrome c oxidase assembly factor 4	36	47	34	33	5	9	8	10
22239	Ugt8a	-2.076	1.11173e-43	UDP galactosyltransferase 8A	412	424	482	620	107	123	110	115
100042143	Gm3693	-2.122	4.21211e-14	predicted gene 3693	70	82	66	77	20	14	20	10
118454	Gjc2	-2.124	3.7544e-18	gap junction protein, gamma 2	82	98	119	110	24	24	26	17
13616	Edn3	-2.124	2.13147e-18	endothelin 3	118	121	87	135	33	21	19	28
69165	Cd209b	-2.13	0.00455755	CD209b antigen	5	4	5	2	0	0	0	0
72748	Hdhd3	-2.151	1.52143e-09	haloacid dehalogenase-like hydrolase domain containing 3	46	43	39	52	7	10	6	14
319616	Fzd10os	-2.193	6.47643e-08	frizzled class receptor 10, opposite strand	43	38	30	31	9	2	7	9
100041655	Gm10863	-2.206	6.09379e-05	predicted gene 10863	16	19	14	20	3	1	3	4
20533	Slc4a1	-2.242	0.00234256	solute carrier family 4 (anion exchanger), member 1	12	19	3	6	0	1	2	0
20475	Six5	-2.296	1.2723e-11	sine oculis-related homeobox 5	51	68	58	45	6	13	15	9
230972	Arhgef16	-2.298	2.67578e-21	Rho guanine nucleotide exchange factor 16	134	161	153	136	35	10	41	28
100504564	NA	-2.306	3.5033e-12	NA	56	60	74	64	22	8	8	9
20605	Sstr1	-2.309	3.85727e-11	somatostatin receptor 1	44	44	47	69	9	9	9	11
329584	Slc2a4rg-ps	-2.393	7.35718e-37	Slc2a4 regulator, pseudogene	241	189	276	216	37	38	54	43
12038	Bche	-2.398	6.19501e-32	butyrylcholinesterase	198	165	139	190	31	32	34	31
15565	Htr6	-2.399	1.53572e-05	5-hydroxytryptamine (serotonin) receptor 6	23	26	20	14	3	3	0	6
72958	Zfp493	-2.411	1.28307e-10	zinc finger protein 493	38	45	46	66	9	6	6	13
223227	Sox21	-2.428	1.26614e-21	SRY (sex determining region Y)-box 21	92	141	130	110	20	22	29	14
58807	Slco1c1	-2.468	3.48713e-48	solute carrier organic anion transporter family, member 1c1	302	395	310	359	49	75	72	48
73707	Gucy2g	-2.514	1.49812e-29	guanylate cyclase 2g	170	136	128	164	29	25	29	18
100502695	Gm17399	-2.545	0.000962403	predicted gene, 17399	10	9	7	13	0	1	1	1
15122	Hba-a1	-2.584	1.04041e-06	hemoglobin alpha, adult chain 1	335	489	141	142	18	44	53	40
622320	Kctd21	-2.593	4.68769e-51	potassium channel tetramerisation domain containing 21	292	249	247	268	44	37	35	55
574402	Gpr17	-2.599	2.97513e-75	G protein-coupled receptor 17	839	894	909	1007	172	151	95	176
110257	Hba-a2	-2.628	1.67349e-07	hemoglobin alpha, adult chain 2	548	788	253	205	36	68	83	63
170786	Cd209a	-2.646	0.00136938	CD209a antigen	14	5	7	10	0	0	1	1
22178	Tyrp1	-2.685	7.4772e-23	tyrosinase-related protein 1	121	143	91	118	22	25	9	14
12842	Col1a1	-2.689	3.0573e-16	collagen, type I, alpha 1	1425	875	566	859	157	100	170	119
15129	Hbb-b1	-2.784	1.3424e-08	hemoglobin, beta adult major chain	364	547	213	203	16	51	57	45
12140	Fabp7	-2.804	9.12351e-94	fatty acid binding protein 7, brain	5011	5247	5926	6505	722	605	829	1061
100504399	C130021I20Rik	-2.809	9.93292e-05	Riken cDNA C130021I20 gene	12	15	11	17	1	3	0	1
14657	Glra4	-2.822	1.60468e-13	glycine receptor, alpha 4 subunit	54	53	45	47	6	5	6	9
107770	Tm6sf2	-2.858	8.70766e-08	transmembrane 6 superfamily member 2	18	26	32	41	1	6	3	4
70192	Cd209g	-2.886	0.000405142	CD209g antigen	13	16	6	10	1	1	0	1
[truncated: 14 more rows]

## Sheet: S Table 2. Day3_vs_Naive_DEG
Supplementary Table 2. Day 3 differentially expressed genes (padj ≤ 0.05).					Naïve				Day3
Id	Symbol	GeneName	log2FoldChange	padj	norm.Naive_No.11	norm.Naive_No.2	norm.Naive_No.3	norm.Naive_No.4	norm.Day3_No.1	norm.Day3_No.3	norm.Day3_No.4
17472	Gbp4	guanylate binding protein 4	2.649	2.66926e-35	31	28	34	35	173	268	204
21822	Tgtp1	T cell specific GTPase 1	2.329	2.10767e-52	71	55	90	82	428	373	364
100039796	Tgtp2	T cell specific GTPase 2	2.281	2.10767e-52	75	60	89	85	431	374	362
74558	Gvin1	GTPase, very large interferon inducible 1	1.912	1.63154e-46	101	114	108	96	365	418	414
100042856	Gvin2	GTPase, very large interferon inducible, family member 2	1.907	3.78106e-45	97	117	108	96	361	417	413
668108	Gvin-ps3	GTPase, very large interferon inducible, pseudogene 3	1.862	1.24875e-05	15	22	5	11	50	55	54
229898	Gbp5	guanylate binding protein 5	1.485	2.44221e-10	34	40	51	44	120	133	119
58203	Zbp1	Z-DNA binding protein 1	1.475	0.00381744	5	6	12	11	41	30	29
53417	Hif3a	hypoxia inducible factor 3, alpha subunit	1.444	6.89882e-10	58	57	89	89	244	144	241
110454	Ly6a	lymphocyte antigen 6 family member A	1.439	6.84359e-36	157	190	171	173	464	473	481
15953	Ifi47	interferon gamma inducible protein 47	1.283	0.000321514	23	21	28	27	78	64	55
60440	Iigp1	interferon inducible GTPase 1	1.194	3.13636e-11	79	78	111	89	209	219	202
14469	Gbp2	guanylate binding protein 2	1.044	1.23172e-06	74	71	118	116	217	208	185
16145	Igtp	interferon gamma induced GTPase	1.024	1.08216e-09	113	109	152	136	279	289	232
668128	Gvin-ps5	GTPase, very large interferon inducible, pseudogene 5	0.999	0.0175901	6	6	4	3	24	17	24
55932	Gbp3	guanylate binding protein 3	0.982	5.36948e-06	84	91	142	142	220	269	219
54396	Irgm2	immunity-related GTPase family M member 2	0.946	3.95943e-07	118	110	180	168	305	295	262
23962	Oasl2	2'-5' oligoadenylate synthetase-like 2	0.891	9.92865e-05	97	103	164	148	302	245	201
236573	Gbp9	guanylate-binding protein 9	0.852	0.000375677	56	83	71	75	132	147	127
547253	Parp14	poly (ADP-ribose) polymerase family, member 14	0.833	7.40518e-06	98	123	114	116	213	227	181
22035	Tnfsf10	tumor necrosis factor (ligand) superfamily, member 10	0.819	0.0119198	30	41	50	32	62	118	72
17067	Ly6c1	lymphocyte antigen 6 family member C1	0.808	1.56235e-10	390	343	265	328	601	609	560
54123	Irf7	interferon regulatory factor 7	0.739	0.0191946	26	26	52	32	96	88	51
229900	Gbp7	guanylate binding protein 7	0.707	7.42764e-06	152	148	172	167	281	274	249
244152	Tsku	tsukushi, small leucine rich proteoglycan	0.692	0.00196791	89	94	92	105	159	143	186
100041546	Ly6c2	lymphocyte antigen 6 family memberC2	0.646	0.00600632	132	115	75	95	193	160	180
668139	Gm8995	predicted gene 8995	0.622	0.02439	31	33	33	26	76	53	64
13170	Dbp	D site albumin promoter binding protein	0.604	3.12772e-05	293	395	395	304	512	518	581
246730	Oas1a	2'-5' oligoadenylate synthetase 1A	0.568	0.0401676	15	8	18	18	46	38	33
672511	Rnf213	ring finger protein 213	0.55	0.000511887	449	428	619	570	825	837	668
67775	Rtp4	receptor transporter protein 4	0.54	0.0304465	31	31	69	59	107	111	77
20887	Sult1a1	sulfotransferase family 1A, phenol-preferring, member 1	0.536	0.00259514	207	177	180	226	293	273	328
11826	Aqp1	aquaporin 1	0.525	1.83252e-05	614	517	590	621	742	970	854
22436	Xdh	xanthine dehydrogenase	0.499	0.0292637	41	40	45	59	78	89	91
15944	Irgm1	immunity-related GTPase family M member 1	0.468	0.00598432	243	220	279	254	312	420	359
14229	Fkbp5	FK506 binding protein 5	0.449	0.00010688	444	499	513	475	703	625	674
18627	Per2	period circadian clock 2	0.449	0.0131948	266	360	345	365	623	384	497
15957	Ifit1	interferon-induced protein with tetratricopeptide repeats 1	0.429	0.0492803	119	108	162	185	341	382	216
20525	Slc2a1	solute carrier family 2 (facilitated glucose transporter), member 1	0.417	0.00418164	307	319	380	353	497	440	473
353187	Nr1d2	nuclear receptor subfamily 1, group D, member 2	0.401	2.01616e-07	1685	1881	1782	1927	2356	2395	2489
20846	Stat1	signal transducer and activator of transcription 1	0.361	0.0104971	518	532	708	553	844	779	732
66141	Ifitm3	interferon induced transmembrane protein 3	0.35	0.0250132	188	192	242	238	339	334	265
74229	Paqr8	progestin and adipoQ receptor family member VIII	0.337	2.81783e-05	1852	1999	2033	1998	2473	2387	2638
78787	Usp54	ubiquitin specific peptidase 54	0.294	0.0026564	1533	1840	1772	1743	2167	2083	2177
268709	Fam107a	family with sequence similarity 107, member A	0.241	0.0142705	2214	2110	2377	2624	3025	2690	2982
108682	Gpt2	glutamic pyruvate transaminase (alanine aminotransferase) 2	0.236	0.0231227	1036	1172	1326	1322	1458	1517	1655
100702	Gbp6	guanylate binding protein 6	0.235	0.0492803	243	232	334	302	404	444	337
16363	Irf2	interferon regulatory factor 2	0.2	0.0480411	287	290	299	291	434	358	371
66395	Ahnak	AHNAK nucleoprotein	0.159	0.0492803	747	989	767	846	1033	1036	1115
12010	B2m	beta-2 microglobulin	0.116	0.0456006	1264	1262	1352	1234	1591	1494	1482
71514	Sfpq	splicing factor proline/glutamine rich (polypyrimidine tract binding protein associated)	0.097	0.0401676	3577	3521	3689	3725	4276	3998	4313
208715	Hmgcs1	3-hydroxy-3-methylglutaryl-Coenzyme A synthase 1	-0.171	0.0287923	2946	2738	2732	3262	2317	2543	2350
231070	Insig1	insulin induced gene 1	-0.194	0.0356802	1175	1177	1004	1190	779	917	986
11865	Bmal1	basic helix-loop-helix ARNT like 1	-0.211	0.0304465	553	577	537	532	417	421	453
12741	Cldn5	claudin 5	-0.223	0.0485892	317	379	345	302	211	263	255
20202	S100a9	S100 calcium binding protein A9 (calgranulin B)	-0.747	0.0292637	74	77	25	24	10	11	24
